# Supplementary material for: Domesticated Animal Biobanking: Land of Opportunity
Source: PLoS Biol. 2016 Jul 28;14(7):e1002523. doi: 10.1371/journal.pbio.1002523 (PMC4965055; doi:10.1371/journal.pbio.1002523)
Supplement: S1 Data — A PubMed search was carried out on January 14, 2016. Titles, abstracts, and keywords were searched with the search keys "biobank," "biobanking," "genebank," and "gene bank," and results were limited to publication dates in 2015. (XLSX) [file pbio.1002523.s001.xlsx]

## Sheet: Description
A PubMed search was carried out on January 14 2016. Titles, abstracts and keywords were searched with the search keys "biobank", "biobanking", "genebank" and "gene bank" and results were limited to publication dates in 2015:
main search key	search term
Biobank	(Biobank[Title/Abstract]) AND ("2015/01/01"[Date - Publication] : "2015/12/31"[Date - Publication])
Biobanking	((Biobanking[Title/Abstract]) NOT Biobank) AND ("2015/01/01"[Date - Publication] : "2015/12/31"[Date - Publication])
Genebank	(Genebank[Title/Abstract]) AND ("2015/01/01"[Date - Publication] : "2015/12/31"[Date - Publication])
Gene bank	((Gene bank[Title/Abstract]) NOT Genebank[Title/Abstract]) AND ("2015/01/01"[Date - Publication] : "2015/12/31"[Date - Publication])
The results of each of the 4 searches are given in the 4 following sheets, labelled with the main search key. The sheet labeled "overall" sums the number of publications retreived that refer to animal biobanks for each search key and across all four.

## Sheet: Biobank
Number in results file	Reference	Human biobanked samples included in the study or human biobanks are focus - the term 'medical' and 'clinical' was assumed to imply human medical research	Medical focus (including studies that assess accuracy of biobank data)	Focus on biobank itself (incl. protocols, software for biobanking, legal matters, donor preferences and set up of cohort studies)	Sample source not clear	Other non-human biobanked samples	Animal biobank
1	1. Cancer Biomark. 2015 Dec 21. [Epub ahead of print]; Evaluation of the CD44 isoform v-6 (sCD44var, v6) in the saliva of patients with laryngeal carcinoma and its prognostic role.; Trapasso S(1), Garozzo A(1), Belfiore A(2), Allegra E(1).	x	x
2	2. Ophthalmology. 2015 Dec 30. pii: S0161-6420(15)01355-X. doi:10.1016/j.ophtha.2015.11.009. [Epub ahead of print]; Spectral-Domain Optical Coherence Tomography Imaging in 67 321 Adults:Associations with Macular Thickness in the UK Biobank Study.;	x	x
3	3. New Genet Soc. 2015 Oct 2;34(4):417-436. Epub 2015 Nov 26.; Closure of a human tissue biobank: individual, institutional, and fieldexpectations during cycles of promise and disappointment.; Stephens N(1), Dimond R(1).	x		x
4	4. Mar Drugs. 2015 Dec 30;14(1). pii: E9. doi: 10.3390/md14010009.; Specific Metabolites in a Phaeodactylum tricornutum Strain Isolated from Western Norwegian Fjord Water.; Prestegard SK(1,)(2), Erga SR(3), Steinr√ºcken P(4), Mj√∏s SA(5), Knutsen G(6),					x
5	5. Obesity (Silver Spring). 2015 Dec 31. doi: 10.1002/oby.21311. [Epub ahead ofprint]; Late midlife C-reactive protein and interleukin-6 in middle aged danish men inrelation to body size history within and across generations.;	x	x
6	6. BMC Pediatr. 2015 Dec 30;15(1):196. doi: 10.1186/s12887-015-0513-6.; Multidisciplinary care of obese children and adolescents for one year reducesectopic fat content in liver and skeletal muscle.; Fonvig CE(1,)(2), Chabanova E(3), Ohrt JD(4), Nielsen LA(5), Pedersen O(6),	x	x
7	7. Zhonghua Liu Xing Bing Xue Za Zhi. 2015 Aug;36(8):779-85.; [Regional differences on patterns of physical activity and leisure sedentarytime: findings from the China Kadoorie Biobank study, including a million people from 10 regions].;	x	x
8	8. Int J Mol Sci. 2015 Dec 24;17(1). pii: E13. doi: 10.3390/ijms17010013.; Biobanking of Exosomes in the Era of Precision Medicine: Are We There Yet?; Mora EM(1,)(2), √Ålvarez-Cubela S(3), Oltra E(4,)(5).;	x		x
9	9. Monash Bioeth Rev. 2015 Dec 28. [Epub ahead of print]; Ethically sustainable governance in the biobanking of eggs and embryos forresearch.; Stroud K(1), O'Doherty KC(2).	x		x
10	10. Transfus Clin Biol. 2015 Dec 17. pii: S1246-7820(15)00406-1. doi:10.1016/j.tracli.2015.11.002. [Epub ahead of print]; EFS Centre-Atlantique donor's biobank: Ten years of samples usage.; Sapey T(1), Py JY(2), Barnoux M(3), Tessier M(4), Dehaut F(5).	x		x
11	11. J Law Med Ethics. 2015 Dec;43(4):816-26. doi: 10.1111/jlme.12322.; Taiwan Regulation of Biobanks.; Fan CT(1), Hung TH(2), Yeh CK(3).;	x		x
12	12. J Law Med Ethics. 2015 Dec;43(4):776-86. doi: 10.1111/jlme.12319.; Biobank/Genomic Research in Nigeria: Examining Relevant Privacy andConfidentiality Frameworks.; Nnamuchi O(1).	x		x
13	13. J Law Med Ethics. 2015 Dec;43(4):766-75. doi: 10.1111/jlme.12318.; Genomic Databases and Biobanks in Israel.; Siegal G(1).;	x		x
14	14. J Law Med Ethics. 2015 Dec;43(4):754-65. doi: 10.1111/jlme.12317.; Regulation of Biobanks in France.; Rial-Sebbag E(1), Pigeon A(2).;	x		x
15	15. J Law Med Ethics. 2015 Dec;43(4):743-53. doi: 10.1111/jlme.12316.; Genomic Databases and Biobanks in Denmark.; Hartlev M(1).;	x		x
16	16. J Law Med Ethics. 2015 Dec;43(4):726-42. doi: 10.1111/jlme.12315.; Privacy and Biobanking in China: A Case of Policy in Transition.; Chen H(1), Chan B(2), Joly Y(3).;	x		x
17	17. J Law Med Ethics. 2015 Dec;43(4):703-13. doi: 10.1111/jlme.12313.; Biobanking and Privacy Laws in Australia.; Chalmers D(1).;	x		x
18	18. J Law Med Ethics. 2015 Dec;43(4):675-89. doi: 10.1111/jlme.12311.; Biobanks, Data Sharing, and the Drive for a Global Privacy Governance Framework.; Dove ES(1).;	x		x
19	19. J Law Med Ethics. 2015 Dec;43(4):673-4. doi: 10.1111/jlme.12310.; INTRODUCTION: Harmonizing Privacy Laws to Enable International Biobank Research.; Rothstein MA(1), Knoppers BM(2).;	x		x
20	20. Gastroenterology. 2015 Dec 18. pii: S0016-5085(15)01814-4. doi:10.1053/j.gastro.2015.12.019. [Epub ahead of print]; Combined activities of JNK1 and JNK2 in hepatocytes protect against toxic liverinjury.;	x	x
21	21. Clin Biochem. 2015 Dec 17. pii: S0009-9120(15)00585-8. doi:10.1016/j.clinbiochem.2015.12.007. [Epub ahead of print]; Quality and reporting practices in an Australian cancer biobank cohort.; Rush A(1), Byrne JA(2).	x		x
22	22. J Cataract Refract Surg. 2015 Nov;41(11):2466-75. doi:10.1016/j.jcrs.2015.05.040.; Laser refractive surgery in the UK Biobank study: Frequency, distribution bysociodemographic factors, and¬†general health, happiness, and socialparticipation¬†outcomes.	x	x
23	23. Int J Obes (Lond). 2015 Dec 24. doi: 10.1038/ijo.2015.254. [Epub ahead of print]; Women's reproductive health factors and body adiposity: Findings from the UKBiobank.; Peters SA(1), Huxley RR(2,)(3), Woodward M(1,)(2,)(4).	x	x
24	24. Nutr Metab Cardiovasc Dis. 2015 Oct 9. pii: S0939-4753(15)30065-X. doi:10.1016/j.numecd.2015.09.009. [Epub ahead of print]; The "Sapienza University Mortality and Morbidity Event Rate (SUMMER) study indiabetes": Study protocol.;	x	x
25	25. Biopreserv Biobank. 2015 Dec;13(6):435-51. doi: 10.1089/bio.2015.0030.; Biobank Finances: A Socio-Economic Analysis and Review.; Gee S(1), Oliver R(2), Corfield J(3), Georghiou L(1), Yuille M(4).;	x		x
26	26. Biopreserv Biobank. 2015 Dec;13(6):421-9. doi: 10.1089/bio.2015.0089.; The Biobank Economic Modeling Tool (BEMT): Online Financial Planning toFacilitate Biobank Sustainability.; Odeh H(1,)(2), Miranda L(3), Rao A(1), Vaught J(1,)(4), Greenman H(5), McLean	x		x
27	27. Biopreserv Biobank. 2015 Dec;13(6):410-20. doi: 10.1089/bio.2015.0087.; Sustainability in Biobanking: Model of Biobank Graz.; Sargsyan K(1), Macheiner T(1), Story P(1), Strahlhofer-Augsten M(1), PlattnerK(1), Riegler S(1), Granitz G(1), Bayer M(1), Huppertz B(1).	x		x
28	28. Biopreserv Biobank. 2015 Dec;13(6):401-9. doi: 10.1089/bio.2015.0076.; Sustainability in a Hospital-Based Biobank and University-Based DNABiorepository: Strategic Roadmaps.; Seiler CY(1), Eschbacher J(1), Bowser R(2), LaBaer J(3).	x		x		x
29	29. Biopreserv Biobank. 2015 Dec;13(6):396-400. doi: 10.1089/bio.2015.29043.mkh.; Ensuring Biobank Value Through Effective Utilization.; Sawyer SJ(1), Otto JM(2), Suh KS(3).;			x	x
30	30. Biopreserv Biobank. 2015 Dec;13(6):385-6. doi: 10.1089/bio.2015.29039.mh.; Finding the Path to Biobank Sustainability Through Sound Business Planning.; Henderson M(1), Simeon-Dubach D(2), Albert M(3).;			x	x
31	31. Biopreserv Biobank. 2015 Dec 21. [Epub ahead of print]; Utilizing In-House Resources to Correct Sample Mixups in a Medium Throughput Biorepository: A Case Study.; Geddes TJ(1,)(2), Ketelsen BE(1), Ahmed S(1,)(2), Pruetz BL(1), Fortier			x	x
32	32. Biopreserv Biobank. 2015 Dec 21. [Epub ahead of print]; Clinical Data Interchange Standards Consortium Standardization of Biobank Data: AFeasibility Study.; Sato I(1), Kawasaki Y(2), Ide K(2), Sakakibara I(3), Konomura K(4), Yamada H(2),	x		x
33	33. Arch Osteoporos. 2016;11:1. doi: 10.1007/s11657-015-0252-1. Epub 2015 Dec 17.; Chronic widespread bodily pain is increased among individuals with history offracture: findings from UK Biobank.; Walker-Bone K(1), Harvey NC(1,)(2), Ntani G(1), Tinati T(1), Jones GT(3), Smith	x	x
34	34. Duodecim. 2015;131(21):1981-7.; [Clinical pathology on the verge of virtual microscopy].; [Article in Finnish];	x	x
35	35. Monash Bioeth Rev. 2015 Dec 15. [Epub ahead of print]; Models of biobanks and implications for reproductive health innovation.; Capps B(1).;	x		x
36	36. Neonatology. 2016;109(2):124-129. Epub 2015 Dec 15.; UGT1A1*28 Genotypes and Respiratory Disease in Very Preterm Infants: A CohortStudy.; Petersen JP(1), Ebbesen F, Hollegaard MV, Andersson S, Hougaard DM,	x	x
37	37. Rev Derecho Genoma Hum. 2015 Jan-Jun;(42):185-201.; Los Comit√©s de √âtica externos del bio- banco: distinci√≥n de figuras afines yordenaci√≥n en una legislaci√≥n dispersa.; [Article in Spanish]			x	x
38	38. Genet Med. 2015 Dec 10. doi: 10.1038/gim.2015.164. [Epub ahead of print]; Ethics of children's participation in a Saudi biobank: an exploratory survey.; Alahmad G(1,)(2), Hifnawy T(3,)(4), Dierickx K(5).;	x		x
39	39. Chronobiol Int. 2015 Dec 10:1-12. [Epub ahead of print]; Ethnic differences in sleep duration and morning-evening type in a populationsample.; Malone SK(1), Patterson F(2), Lu Y(1), Lozano A(1), Hanlon A(1).	x	x
40	40. Br J Nutr. 2015 Dec 11:1-6. [Epub ahead of print]; The acceptability of repeat Internet-based hybrid diet assessment of previous24-h dietary intake: administration of the Oxford WebQ in UK Biobank.; Galante J(1), Adamska L(2), Young A(2), Young H(3), Littlejohns TJ(2), Gallacher	x	x
41	41. BMC Pulm Med. 2015 Dec 12;15(1):161. doi: 10.1186/s12890-015-0157-1.; Clinical implications and characterization of Group A Streptoccoccus infectionsin adults with cystic fibrosis.; Skolnik K(1), Nguyen A(2), Somayaji R(3,)(4), Thornton CS(5), Waddell B(6),	x	x
42	42. Eur Psychiatry. 2015 Nov;30(8):950-8. doi: 10.1016/j.eurpsy.2015.08.006. Epub2015 Oct 21.; Cognitive function and lifetime features of depression and bipolar disorder in a large population sample: Cross-sectional study of 143,828 UK Biobankparticipants.	x	x
43	43. Environ Sci Pollut Res Int. 2015 Dec 9. [Epub ahead of print]; Air quality improvement during 2010 Asian games on blood coagulability in COPDpatients.; Zhang Z(1), Wang J(1,)(2), Guo M(1), Xiong M(1), Zhou Q(1), Li D(1), Shu J(1), Lu	x	x
44	44. Eur J Prev Cardiol. 2015 Dec 7. pii: 2047487315621832. [Epub ahead of print]; Routinely analyzed leukocyte characteristics improve prediction of mortalityafter coronary angiography.; Gijsberts CM(1), Ellenbroek GH(2), Ten Berg MJ(3), Huisman A(3), van Solinge	x	x
45	45. BMC Public Health. 2015 Dec 3;15:1208. doi: 10.1186/s12889-015-2522-7.; The Qatar Biobank: background and methods.; Al Kuwari H(1), Al Thani A(2), Al Marri A(3), Al Kaabi A(4), Abderrahim H(5),Afifi N(6), Qafoud F(7), Chan Q(8), Tzoulaki I(9), Downey P(10), Ward H(11),	x		x
46	46. Life Sci Soc Policy. 2015 Dec;11(1):14. doi: 10.1186/s40504-015-0032-0. Epub 2015Dec 2.; Unexpected tissue and the biobank that closed: an exploration of value and themomentariness of bio-objectification processes.;	x		x
47	47. EBioMedicine. 2015 Aug 15;2(10):1351-63. doi: 10.1016/j.ebiom.2015.08.026.eCollection 2015.; The Human Glioblastoma Cell Culture Resource: Validated Cell Models Representing All Molecular Subtypes.;	x	x
48	48. Life Sci Soc Policy. 2015 Dec;11(1):13. doi: 10.1186/s40504-015-0031-1. Epub 2015Dec 1.; Bio-objectifying European bodies: standardisation of biobanks in the Biobankingand Biomolecular Resources Research Infrastructure.;	x		x
49	49. Scand J Trauma Resusc Emerg Med. 2015 Dec 1;23:106. doi:10.1186/s13049-015-0184-1.; The formation and design of the TRIAGE study baseline data on 6005 consecutivepatients admitted to hospital from the emergency department.;	x	x
50	50. COPD. 2015 Dec 1:1-11. [Epub ahead of print]; Study Design and Interim Outcomes of Guangzhou Institute of Respiratory DiseaseCOPD Biobank.; Lu W(1,)(2), Zheng Z(1), Chen X(3), Tan H(4), Wang J(1), Zhang Z(1), Zheng J(1),	x	x
51	51. Twin Res Hum Genet. 2015 Dec;18(6):710-9. doi: 10.1017/thg.2015.85. Epub 2015 Dec1.; Epigenome-Wide Association Study of Wellbeing.; Baselmans BM(1), van Dongen J(1), Nivard MG(1), Lin BD(1), Consortium B(2),	x	x
52	52. Biomark Med. 2015 Dec;9(12):1275-7. doi: 10.2217/bmm.15.109. Epub 2015 Nov 19.; Biomarkers for diagnosis: looking for change.; Fisher M(1).;	x	x
53	53. Int J Mol Sci. 2015 Nov 19;16(11):27741-8. doi: 10.3390/ijms161126052.; Metabolite Profile of Cervicovaginal Fluids from Early Pregnancy Is NotPredictive of Spontaneous Preterm Birth.; Thomas MM(1), Sulek K(2), McKenzie EJ(3), Jones B(4), Han TL(5), Villas-Boas	x	x
54	54. J Clin Pathol. 2015 Nov 23. pii: jclinpath-2015-203384. doi:10.1136/jclinpath-2015-203384. [Epub ahead of print]; Quality assessment and preservation of RNA from biobank tissue specimens: asystematic review.;	x		x
55	55. Brain. 2015 Dec;138(Pt 12):3463-5. doi: 10.1093/brain/awv335.; The UK Biobank.; Matthews PM(1), Sudlow C(2).;	x		x
56	56. Eur Rev Med Pharmacol Sci. 2015 Nov;19(21):4182-8.; Ethical governance in biobanks linked to electronic health records.; Caenazzo L(1), Tozzo P, Borovecki A.;	x		x
57	57. Genet Med. 2015 Nov 19. doi: 10.1038/gim.2015.138. [Epub ahead of print]; A systematic literature review of individuals' perspectives on broad consent and data sharing in the United States.; Garrison NA(1,)(2), Sathe NA(3,)(4), Antommaria AH(5), Holm IA(6,)(7), Sanderson	x		x
58	58. BMC Med Genet. 2015 Nov 11;16:105. doi: 10.1186/s12881-015-0253-3.; Common variants in LEPR, IL6, AMD1, and NAMPT do not associate with risk ofjuvenile and childhood obesity in Danes: a case-control study.; Hollensted M(1), Ahluwalia TS(2,)(3,)(4), Have CT(5), Grarup N(6), Fonvig	x	x
59	59. Am J Respir Cell Mol Biol. 2015 Nov 9. [Epub ahead of print]; Cryopreserved Human Precision-cut Lung Slices as a Bioassay for Live TissueBanking: a Viability Study of Bronchodilation with Bitter-taste ReceptorAgonists.;	x		x
60	60. N Engl J Med. 2015 Nov 12;373(20):1916-25. doi: 10.1056/NEJMoa1506362. Epub 2015 Nov 5.; Soluble Urokinase Receptor and Chronic Kidney Disease.; Hayek SS(1), Sever S, Ko YA, Trachtman H, Awad M, Wadhwani S, Altintas MM, Wei C,	x	x
61	61. BMJ Open. 2015 Nov 4;5(11):e009873. doi: 10.1136/bmjopen-2015-009873.; Does physical exposure throughout working life influence chair-rise performancein midlife? A retrospective cohort study of associations between work andphysical function in Denmark.;	x	x
62	62. Value Health. 2015 Nov;18(7):A669. doi: 10.1016/j.jval.2015.09.2446. Epub 2015Oct 20.; Cost-Effectiveness of Ruxolitinib for The Treatment of Myelofibrosis In Finland. Economic Evaluation Based on Finnish Auria Biobank Data on Health Care ResourceUtilization.	x	x
63	63. Value Health. 2015 Nov;18(7):A609. doi: 10.1016/j.jval.2015.09.2109. Epub 2015Oct 20.; Cost-Effectiveness of Pasireotide Long-Acting in a Treatment of Acromegaly inFinland. Economic Evaluation Based on Finnish Auria Biobank Data on Health CareResource Utilization.	x	x
64	64. Bipolar Disord. 2015 Sep;17(6):670-6. doi: 10.1111/bdi.12329.; Sex differences in the risk of rapid cycling and other indicators of adverseillness course in patients with bipolar I and II disorder.; Erol A(1,)(2), Winham SJ(3), McElroy SL(4,)(5), Frye MA(1), Prieto ML(6),	x	x
65	65. Bipolar Disord. 2015 Sep;17(6):645-52. doi: 10.1111/bdi.12323.; Association of brain-derived neurotrophic factor (BDNF) Val66Met polymorphismwith early-onset bipolar disorder.; Nassan M(1), Croarkin PE(1), Luby JL(2), Veldic M(1), Joshi PT(3), McElroy SL(4),	x	x
66	66. Front Neurol. 2015 Oct 15;6:216. doi: 10.3389/fneur.2015.00216. eCollection 2015.; The Central Biobank and Virtual Biobank of BIOMARKAPD: A Resource for Studies on Neurodegenerative Diseases.; Reijs BL(1), Teunissen CE(2), Goncharenko N(3), Betsou F(3), Blennow K(4),	x		x
67	67. Br J Pain. 2015 Nov;9(4):203-12. doi: 10.1177/2049463715569806.; Can large surveys conducted on highly selected populations provide validinformation on the epidemiology of common health conditions? An analysis of UKBiobank data on musculoskeletal pain.;	x	x
68	68. Rinsho Byori. 2015 Mar;63(3):347-60.; [Alternative Splicing Detection as Biomarker Candidates for Cancer Diagnosis and Treatment with Establishment of Clinical Biobank in Chiba University].; [Article in Japanese]	x	x
69	69. Atherosclerosis. 2015 Dec;243(2):469-76. doi:10.1016/j.atherosclerosis.2015.09.036. Epub 2015 Oct 3.; The association of pulmonary function with carotid atherosclerosis in olderChinese: Guangzhou Biobank Cohort Study-CVD Subcohort.;	x	x
70	70. Eur J Epidemiol. 2015 Dec;30(12):1317-28. doi: 10.1007/s10654-015-0096-4. Epub2015 Oct 31.; The French CONSTANCES population-based cohort: design, inclusion and follow-up.; Zins M(1,)(2), Goldberg M(3); CONSTANCES team.	x		x
71	71. Twin Res Hum Genet. 2015 Dec;18(6):686-98. doi: 10.1017/thg.2015.74. Epub 2015Oct 28.; Epigenome-Wide Association Study of Aggressive Behavior.; van Dongen J(1), Nivard MG(1), Baselmans BM(1), Zilh√£o NR(1), Ligthart L(1); BIOS	x	x
72	72. Ir J Med Sci. 2015 Oct 23. [Epub ahead of print]; A qualitative analysis of the attitudes of Irish patients towards participationin genetic-based research.; McVeigh TP(1,)(2), Sweeney KJ(3), Kerin MJ(4), Gallagher DJ(5,)(6).	x		x
73	73. Twin Res Hum Genet. 2015 Dec;18(6):699-709. doi: 10.1017/thg.2015.72. Epub 2015Oct 26.; Epigenome-Wide Association Study of Tic Disorders.; Zilh√£o NR(1), Padmanabhuni SS(2), Pagliaroli L(3), Barta C(3); BIOS Consortium,	x	x
74	74. PLoS One. 2015 Oct 23;10(10):e0140533. doi: 10.1371/journal.pone.0140533.eCollection 2015.; Accuracy of Electronic Health Record Data for Identifying Stroke Cases inLarge-Scale Epidemiological Studies: A Systematic Review from the UK BiobankStroke Outcomes Group.	x	x
75	75. Anim Reprod Sci. 2015 Dec;163:18-23. doi: 10.1016/j.anireprosci.2015.09.006. Epub2015 Sep 16.; Inducing ovulation in wood bison (Bison bison athabascae) during the anovulatory season.;			x			x
76	76. Neuroimage. 2016 Jan 15;125:1063-78. doi: 10.1016/j.neuroimage.2015.10.019. Epub 2015 Oct 20.; An integrated approach to correction for off-resonance effects and subjectmovement in diffusion MR imaging.;	x	x
77	77. J Law Med Ethics. 2015 Sep;43(3):523-8. doi: 10.1111/jlme.12294.; Returning a Research Participant's Genomic Results to Relatives: Perspectivesfrom Managers of Two Distinct Research Biobanks.; Petersen GM(1), Ness BV(2).	x		x
78	78. J Law Med Ethics. 2015 Sep;43(3):464-75. doi: 10.1111/jlme.12289.; Preferences Regarding Return of Genomic Results to Relatives of ResearchParticipants, Including after Participant Death: Empirical Results from a Cancer Biobank.;	x		x
79	79. Breast Cancer Res Treat. 2015 Oct 17. [Epub ahead of print]; A circulating miRNA signature as a diagnostic biomarker for non-invasive earlydetection of breast cancer.; Zhang L(1), Xu Y(2), Jin X(3), Wang Z(4), Wu Y(1), Zhao D(1), Chen G(5), Li D(5),	x	x
80	80. Immunol Res. 2015 Oct 14. [Epub ahead of print]; The Genotype and Phenotype (GaP) registry: a living biobank for the analysis ofquantitative traits.; Gregersen PK(1), Klein G(2), Keogh M(2), Kern M(2), DeFranco M(2), Simpfendorfer	x		x
81	81. Open Forum Infect Dis. 2015 Sep 1;2(4):ofv127. doi: 10.1093/ofid/ofv127.eCollection 2015.; Mannose-Binding Lectin Gene, MBL2, Polymorphisms Do Not Increase Susceptibilityto Invasive Meningococcal Disease in a Population of Danish Children.;	x	x
82	82. J Epidemiol Community Health. 2015 Oct 12. pii: jech-2015-205925. doi:10.1136/jech-2015-205925. [Epub ahead of print]; A novel housing-based socioeconomic measure predicts hospitalisation and multiplechronic conditions in a community population.;	x	x
83	83. Bioimpacts. 2015;5(3):151-4. doi: 10.15171/bi.2015.21. Epub 2015 Aug 30.; Antagonistic activity of probiotic lactobacilli against human enteropathogenicbacteria in homemade tvorog curd cheese from Azerbaijan.; Masoumikia R(1), Ganbarov K(1).		x		x
84	84. Int J Geriatr Psychiatry. 2015 Oct 9. doi: 10.1002/gps.4370. [Epub ahead ofprint]; Stress across the life course and depression in a rapidly developing population: the Guangzhou Biobank Cohort Study.;	x	x
85	85. JAMA Ophthalmol. 2015 Dec 1;133(12):1408-14. doi:10.1001/jamaophthalmol.2015.3556.; Role of Educational Exposure in the Association Between Myopia and Birth Order.; Guggenheim JA(1), Williams C(2); UK Biobank Eye and Vision Consortium.	x	x
86	86. BMC Fam Pract. 2015 Oct 6;16(1):128. doi: 10.1186/s12875-015-0343-5.; Ethnic differences in the association between depression and chronic pain: cross sectional results from UK Biobank.; Nicholl BI(1), Smith DJ(2), Cullen B(3), Mackay D(4), Evans J(5), Anderson J(6),	x	x
87	87. J Clin Epidemiol. 2015 Oct 9. pii: S0895-4356(15)00444-8. doi:10.1016/j.jclinepi.2015.09.016. [Epub ahead of print]; Million Veteran Program: A mega-biobank to study genetic influences on health anddisease.;	x		x
88	88. PLoS One. 2015 Oct 2;10(10):e0139780. doi: 10.1371/journal.pone.0139780.eCollection 2015.; Frequency and Distribution of Refractive Error in Adult Life: Methodology andFindings of the UK Biobank Study.;	x	x
89	89. Lancet Respir Med. 2015 Oct;3(10):769-81. doi: 10.1016/S2213-2600(15)00283-0.Epub 2015 Sep 27.; Novel insights into the genetics of smoking behaviour, lung function, and chronicobstructive pulmonary disease (UK BiLEVE): a genetic association study in UKBiobank.	x	x
90	90. Adv Exp Med Biol. 2015;864:171-83. doi: 10.1007/978-3-319-20579-3_14.; The Importance of Quality Patient Advocacy to Biobanks: A Lay Perspective fromIndependent Cancer Patients Voice (ICPV), Based in the United Kingdom.; Wilcox M(1), Grayson M(2), MacKenzie M(2), Stobart H(2), Bulbeck H(2), Flavel	x		x
91	91. Adv Exp Med Biol. 2015;864:165-9. doi: 10.1007/978-3-319-20579-3_13.; A Data-Centric Strategy for Modern Biobanking.; Quinlan PR(1,)(2,)(3), Gardner S(4), Groves M(5), Emes R(6,)(7), GaribaldiJ(7,)(8).	x		x
92	92. Adv Exp Med Biol. 2015;864:141-55. doi: 10.1007/978-3-319-20579-3_11.; Establishing an Iso-Compliant Modern Cancer-Biobank in a Developing Country: AModel for International Cooperation.; Sughayer MA(1), Souan L(2).	x		x
93	93. Adv Exp Med Biol. 2015;864:115-23. doi: 10.1007/978-3-319-20579-3_9.; Challenges in Developing a Cancer Oriented-Biobank: Experience from a 17 Year-OldCancer Biobank in Sao Paulo, Brazil.; Campos AH(1,)(2), Soares FA(3).	x		x
94	94. Adv Exp Med Biol. 2015;864:79-93. doi: 10.1007/978-3-319-20579-3_7.; Biobanking of Cerebrospinal Fluid for Biomarker Analysis in NeurologicalDiseases.; Willemse EA(1), Teunissen CE(2).	x		x
95	95. Adv Exp Med Biol. 2015;864:55-68. doi: 10.1007/978-3-319-20579-3_5.; Biobanking for Personalized Medicine.; Liu A(1), Pollard K(2).;	x		x
96	96. Adv Exp Med Biol. 2015;864:29-35. doi: 10.1007/978-3-319-20579-3_3.; Sustainability of Biobanks in the Future.; De Souza YG(1).;	x		x
97	97. Adv Exp Med Biol. 2015;864:11-27. doi: 10.1007/978-3-319-20579-3_2.; The Future of Biobanking: A Conceptual Look at How Biobanks Can Respond to theGrowing Human Biospecimen Needs of Researchers.; Somiari SB(1), Somiari RI(2).	x		x
98	98. Biopreserv Biobank. 2015 Oct;13(5):379-81. doi: 10.1089/bio.2015.0034. Epub 2015 Sep 29.; Tensions Between Policy and Practice in Finnish Biobank Legislation.; Tupasela A(1).	x		x
99	99. Biopreserv Biobank. 2015 Oct;13(5):356-62. doi: 10.1089/bio.2014.0081. Epub 2015 Sep 29.; A Model to Estimate Frozen Tissue Collection Targets in Biobanks to SupportCancer Research.;	x		x
100	100. Biopreserv Biobank. 2015 Oct;13(5):363-70. doi: 10.1089/bio.2014.0099. Epub 2015 Sep 29.; The Informatics Challenges Facing Biobanks: A Perspective from a United KingdomBiobanking Network.;	x		x
101	101. Eur J Med Genet. 2015 Oct;58(10):545-9. doi: 10.1016/j.ejmg.2015.09.008. Epub2015 Sep 21.; Ethical review of biobank research: Should RECs review each release of materialfrom biobanks operating under an already-approved broad consent and dataprotection model?	x		x
102	102. Pathologe. 2015 Sep 21. [Epub ahead of print]; [Maintainance of a research tissue bank : (Infra)structural and quality aspects].; [Article in German];	x		x
103	103. Intern Med J. 2015 Dec;45(12):1274-9. doi: 10.1111/imj.12911.; Attitudes of the general public towards the disclosure of individual researchresults and incidental findings from biobank genomic research in Australia.; Fleming J(1), Critchley C(2), Otlowski M(3), Stewart C(4), Kerridge I(1).	x		x
104	104. Database (Oxford). 2015 Sep 18;2015. pii: bav089. doi: 10.1093/database/bav089.Print 2015.; SORTA: a system for ontology-based re-coding and technical annotation ofbiomedical phenotype data.;	x		x
105	105. Dtsch Arztebl Int. 2015 Aug 31;112(35-36):577-84. doi: 10.3238/arztebl.2015.0577.; The Treatment of Primary Breast Cancer in Older Women With Adjuvant Therapy: ARetrospective Analysis of Data From Over 3000 Patients From the PATH Biobank,With Two-Year Follow-up.;	x	x
106	106. J Empir Res Hum Res Ethics. 2015 Oct;10(4):414-26. doi: 10.1177/1556264615599620.; Participant Satisfaction With a Preference-Setting Tool for the Return ofIndividual Research Results in Pediatric Genomic Research.; Holm IA(1), Iles BR(2), Ziniel SI(3), Bacon PL(4), Savage SK(5), Christensen	x		x
107	107. J Epidemiol Community Health. 2015 Nov;69(11):1031-2. doi:10.1136/jech-2015-206050. Epub 2015 Jul 16.; Liver enzymes and incident diabetes in China: a prospective analysis of 10‚ÄÖ764participants in the Guangzhou Biobank Cohort Study.;	x	x
108	108. PLoS One. 2015 Sep 10;10(9):e0137790. doi: 10.1371/journal.pone.0137790.eCollection 2015.; Alcohol Use and Gamma-Glutamyltransferase Using a Mendelian Randomization Design in the Guangzhou Biobank Cohort Study.;	x	x
109	109. PLoS One. 2015 Sep 10;10(9):e0137538. doi: 10.1371/journal.pone.0137538.eCollection 2015.; Accuracy of Patient Self-Report of Stroke: A Systematic Review from the UKBiobank Stroke Outcomes Group.;	x	x
110	110. BMC Med Ethics. 2015 Sep 9;16:60. doi: 10.1186/s12910-015-0053-5.; Research participants' perceptions and views on consent for biobank research: areview of empirical data and ethical analysis.; D'Abramo F(1,)(2), Schildmann J(3), Vollmann J(4).	x		x
111	111. Angiology. 2015 Sep 7. pii: 0003319715604762. [Epub ahead of print]; Women Undergoing Coronary Angiography for Myocardial Infarction or Who PresentWith Multivessel Disease Have a Poorer Prognosis Than Men.; Gijsberts CM(1), Santema BT(2), Asselbergs FW(3), de Kleijn DP(4), Voskuil M(5),	x	x
112	112. Fatigue. 2015 Jul;3(3):127-141.; Chronic Fatigue Syndrome versus Systemic Exertion Intolerance Disease.; Jason LA(1), Sunnquist M(1), Brown A(1), Newton JL(2), Strand EB(3), VernonSD(4).	x	x
113	113. Open Heart. 2015 Aug 27;2(1):e000231. doi: 10.1136/openhrt-2014-000231.eCollection 2015.; Gender differences in health-related quality of life in patients undergoingcoronary angiography.;	x	x
114	114. Obes Surg. 2015 Nov;25(11):2225-9. doi: 10.1007/s11695-015-1872-7.; rs4771122 Predicts Multiple Measures of Long-Term Weight Loss After BariatricSurgery.; Rasmussen-Torvik LJ(1), Baldridge AS(2), Pacheco JA(3), Aufox SA(3), Kim KY(2),	x	x
115	115. PLoS One. 2015 Sep 2;10(9):e0137178. doi: 10.1371/journal.pone.0137178.eCollection 2015.; Nut Consumption and Cardiovascular Risk in Older Chinese: The Guangzhou BiobankCohort Study.;	x	x
116	116. Eur J Hum Genet. 2015 Sep 2. doi: 10.1038/ejhg.2015.191. [Epub ahead of print]; Health professionals' opinions on supporting a cancer biobank: identification of barriers to combat biobanking pitfalls.; Caixeiro NJ(1,)(2,)(3), Byun HL(4), Descallar J(2,)(5), Levesque	x		x
117	117. J Gynecol Obstet Biol Reprod (Paris). 2015 Aug 28. pii: S0368-2315(15)00184-2.doi: 10.1016/j.jgyn.2015.07.006. [Epub ahead of print]; [Elaboration of a national biobank for the study of gestational trophoblasticdiseases].;	x		x
118	118. Int J Gen Med. 2015 Aug 11;8:247-54. doi: 10.2147/IJGM.S85473. eCollection 2015.; Health behaviors and quality of life predictors for risk of hospitalization in anelectronic health record-linked biobank.; Takahashi PY(1), Ryu E(2), Olson JE(2), Winkler EM(3), Hathcock MA(2), Gupta	x	x
119	119. Eye (Lond). 2015 Oct;29(10):1360-7. doi: 10.1038/eye.2015.157. Epub 2015 Aug 28.; Measures of socioeconomic status and self-reported glaucoma in the U.K. Biobankcohort.; Shweikh Y(1), Ko F(1), Chan MP(1), Patel PJ(1), Muthy Z(1), Khaw PT(1), Yip	x	x
120	120. Hum Reprod. 2015 Oct;30(10):2364-75. doi: 10.1093/humrep/dev197. Epub 2015 Aug25.; Ovarian reserve assessment in users of oral contraception seeking fertilityadvice on their reproductive lifespan.;	x	x
121	121. Bioethics. 2015 Aug 26. doi: 10.1111/bioe.12184. [Epub ahead of print]; A Trust-Based Pact in Research Biobanks. From Theory to Practice.; Sanchini V, Bonizzi G, Disalvatore D, Monturano M, Pece S, Viale G, Di Fiore PP, Boniolo G.	x		x
122	122. Prostate. 2015 Dec;75(16):1904-9. doi: 10.1002/pros.23086. Epub 2015 Aug 26.; Is Eotaxin-1 a serum and urinary biomarker for prostate cancer detection andrecurrence?; Heidegger I(1), H√∂fer J(1), Luger M(2), Pichler R(1), Klocker H(1), Horninger	x	x
123	123. Eur J Hum Genet. 2015 Aug 26. doi: 10.1038/ejhg.2015.165. [Epub ahead of print]; Harmonising and linking biomedical and clinical data across disparate dataarchives to enable integrative cross-biobank research.; Spjuth O(1,)(2), Krestyaninova M(3,)(4), Hastings J(3), Shen HY(5), Heikkinen	x		x
124	124. Am J Bioeth. 2015;15(9):68-70. doi: 10.1080/15265161.2015.1062174.; Cascading Consent for Research on Biobank Specimens.; Loe J(1), Robertson CT, Winkelman DA.;	x		x
125	125. Am J Bioeth. 2015;15(9):63-5. doi: 10.1080/15265161.2015.1062170.; The U.S. National Biobank and (No) Consensus on Informed Consent.; Master Z(1).;	x		x
126	126. Am J Bioeth. 2015;15(9):60-3. doi: 10.1080/15265161.2015.1062169.; Research Guideline Recommendations for Broad Consent Forms in Biobank Researchand How They Are Currently Addressed in Practice.; Strech D(1), Kahrass H, Hirschberg I.	x		x
127	127. Am J Bioeth. 2015;15(9):58-9. doi: 10.1080/15265161.2015.1062179.; Consent to Biobank Research: Facing Up to the Challenge of Globalization.; Lipworth W(1), Kerridge I.;	x		x
128	128. Am J Bioeth. 2015;15(9):56-7. doi: 10.1080/15265161.2015.1062177.; Linking Broad Consent to Biobank Governance: Support From a Deliberative PublicEngagement in California.; Garrett SB(1), Dohan D, Koenig BA.	x		x
129	129. Am J Bioeth. 2015;15(9):1-3. doi: 10.1080/15265161.2015.1062175.; Prudentia Populo: Involving the Community in Biobank Governance.; Allyse MA(1), McCormick JB, Sharp RR.;	x		x
130	130. J Community Genet. 2015 Aug 25. [Epub ahead of print]; Differences in preferences for models of consent for biobanks between Black andWhite women.; Brown KM(1), Drake BF, Gehlert S, Wolf LE, DuBois J, Seo J, Woodward K, Perkins	x		x
131	131. PLoS One. 2015 Aug 24;10(8):e0136590. doi: 10.1371/journal.pone.0136590.eCollection 2015.; The Effect of Prenatal and Childhood Development on Hearing, Vision and Cognitionin Adulthood.;	x	x
132	132. Osteoporos Int. 2015 Aug 21. [Epub ahead of print]; Elevated incidence of fractures in women with invasive breast cancer.; Edwards BJ(1), Gradishar WJ, Smith ME, Pacheco JA, Holbrook J, McKoy JM, Nardone B, Tica S, Godinez-Puig V, Rademaker AW, Helenowski IB, Bunta AD, Stern PH, Rosen	x	x
133	133. Bipolar Disord. 2015 Sep;17(6):598-605. doi: 10.1111/bdi.12322. Epub 2015 Aug 20.; National Survey and Community Advisory Board Development for a Bipolar DisorderBiobank.; Frye MA(1), Doederlein A(2), Koenig B(3), McElroy SL(4,)(5), Nassan M(1), Seymour	x		x
134	134. Med Health Care Philos. 2015 Aug 18. [Epub ahead of print]; "You hoped we would sleep walk into accepting the collection of our data":controversies surrounding the UK care.data scheme and their wider relevance forbiomedical research.;	x		x
135	135. Biopreserv Biobank. 2015 Aug;13(4):301-2. doi: 10.1089/bio.2015.29015.vs.; The EUPRIM-Net Primates Biobank.; Stephan V(1), Pauling B(1).;			x			x
136	136. Thorac Cancer. 2015 Jan;6(1):58-63. doi: 10.1111/1759-7714.12144. Epub 2015 Jan7.; Establishment and management of a lung cancer biobank in Eastern China.; Yu K(1), Zhang J(2), Li X(3), Xu L(3), Zhang Y(1), Xing J(1), Shao J(2), Zhu	x		x
137	137. Arterioscler Thromb Vasc Biol. 2015 Oct;35(10):2232-7. doi:10.1161/ATVBAHA.115.306043. Epub 2015 Aug 13.; Gallstone Disease and the Risk of Ischemic Heart Disease.; Lv J(1), Qi L(2), Yu C(1), Guo Y(1), Bian Z(1), Chen Y(1), Yang L(1), Shen J(1),	x	x
138	138. Clin Transl Med. 2015 Dec;4(1):67. doi: 10.1186/s40169-015-0067-0. Epub 2015 Aug 14.; Semi-automated biobank sample processing with a 384 high density sample tuberobot used in cancer and cardiovascular studies.;	x		x
139	139. Diabetologia. 2015 Nov;58(11):2494-502. doi: 10.1007/s00125-015-3733-2. Epub 2015Aug 14.; Endogenous glucose production increases in response to metformin treatment in theglycogen-depleted state in humans: a randomised trial.;	x	x
140	140. BMC Med Genomics. 2015 Aug 15;8:51. doi: 10.1186/s12920-015-0122-0.; Design of a randomized controlled trial of disclosing genomic risk of coronaryheart disease: the Myocardial Infarction Genes (MI-GENES) study.; Kullo IJ(1), Jouni H(2), Olson JE(2), Montori VM(2), Bailey KR(2).	x	x
141	141. J Virol. 2015 Oct;89(20):10680-7. doi: 10.1128/JVI.01747-15. Epub 2015 Aug 12.; Human Papillomavirus 18 Genetic Variation and Cervical Cancer Risk Worldwide.; Chen AA(1), Gheit T(1), Franceschi S(1), Tommasino M(2), Clifford GM(2); IARC HPVVariant Study Group.	x	x
142	142. Nature. 2015 Aug 13;524(7564):146-7. doi: 10.1038/524146a.; Proposed Ebola biobank would strengthen African science.; Check Hayden E.;	x		x
143	143. Pharmacogenomics. 2015;16(11):1253-63. doi: 10.2217/PGS.15.73. Epub 2015 Aug 12.; Genome-wide association study of warfarin maintenance dose in a Brazilian sample.; Parra EJ(1), Botton MR(2), Perini JA(3), Krithika S(1), Bourgeois S(4), JohnsonTA(5), Tsunoda T(5), Pirmohamed M(6), Wadelius M(7), Limdi NA(8), Cavallari	x	x
144	144. J Hypertens. 2015 Nov;33(11):2294-302. doi: 10.1097/HJH.0000000000000696.; Refined phenotyping identifies links between preeclampsia and related diseases ina Norwegian preeclampsia family cohort.; Thomsen LC(1), Melton PE, Tollaksen K, Lyslo I, Roten LT, Odland ML, Strand KM,	x	x
145	145. PLoS One. 2015 Aug 10;10(8):e0135380. doi: 10.1371/journal.pone.0135380.eCollection 2015.; Fruit and vegetable consumption and cardiovascular risk factors in older Chinese:the Guangzhou biobank cohort study.;	x	x
146	146. Front Genet. 2015 Jul 24;6:244. doi: 10.3389/fgene.2015.00244. eCollection 2015.; How well do whole exome sequencing results correlate with medical findings? Astudy of 89 Mayo Clinic Biobank samples.; Middha S(1), Lindor NM(2), McDonnell SK(3), Olson JE(4), Johnson KJ(5), Wieben	x	x
147	147. Atherosclerosis. 2015 Sep;242(1):351-6. doi:10.1016/j.atherosclerosis.2015.07.041. Epub 2015 Jul 26.; Common variants associated with blood lipid levels do not affect carotid plaquecomposition.;	x	x
148	148. Int J Hyg Environ Health. 2015 Oct;218(7):666-74. doi:10.1016/j.ijheh.2015.07.005. Epub 2015 Jul 29.; Parabens in 24 h urine samples of the German Environmental Specimen Bank from1995 to 2012.;	x	x
149	149. BMJ. 2015 Aug 4;351:h3942. doi: 10.1136/bmj.h3942.; Consumption of spicy foods and total and cause specific mortality: populationbased cohort study.; Lv J(1), Qi L(2), Yu C(1), Yang L(3), Guo Y(4), Chen Y(3), Bian Z(4), Sun D(1),	x	x
150	150. J Thromb Thrombolysis. 2015 Aug 4. [Epub ahead of print]; Impact of regular physical activity on weekly warfarin dose requirement.; Rouleau-Mailloux √â(1), Shahabi P, Dumas S, Feroz Zada Y, Provost S, Hu J, Nguyen J, Bouchama N, Mongrain I, Talajic M, Tardif JC, Perreault S, Dub√© MP.	x	x
151	151. J Pediatr. 2015 Oct;167(4):925-30. doi: 10.1016/j.jpeds.2015.07.005. Epub 2015Jul 30.; Opinions of Young Adults on Re-Consenting for Biobanking.; Rush A(1), Battisti R(2), Barton B(3), Catchpoole D(4).	x		x
152	152. Nat Protoc. 2015 Sep;10(9):1285-96. doi: 10.1038/nprot.2015.077. Epub 2015 Jul30.; Population-specific genotype imputations using minimac or IMPUTE2.; van Leeuwen EM(1), Kanterakis A(2), Deelen P(2), Kattenberg MV(3); Genome of the	x		x
153	153. J Pers Med. 2015 Jul 28;5(3):264-79. doi: 10.3390/jpm5030264.; Prioritizing Approaches to Engage Community Members and Build Trust in Biobanks: A Survey of Attitudes and Opinions of Adults within Outpatient Practices at theUniversity of Maryland.;	x		x
154	154. Brain. 2015 Sep;138(Pt 9):2659-71. doi: 10.1093/brain/awv202. Epub 2015 Jul 28.; Association between Œ±-synuclein blood transcripts and early,neuroimaging-supported Parkinson's disease.; Locascio JJ(1), Eberly S(2), Liao Z(3), Liu G(3), Hoesing AN(4), Duong K(4),	x	x
155	155. J Proteomics. 2015 Jul 24. pii: S1874-3919(15)30067-1. doi:10.1016/j.jprot.2015.07.014. [Epub ahead of print]; The EuPA Biobank Initiative: Meeting the Future Challenges of Biobanking inProteomics & Systems Medicine.;	x		x
156	156. Mol Genet Metab. 2015 Nov;116(3):119-24. doi: 10.1016/j.ymgme.2015.06.011. Epub2015 Jul 11.; Gene expression profiling of archived dried blood spot samples from the DanishNeonatal Screening Biobank.;	x		x
157	157. Int J Epidemiol. 2015 Jul 25. pii: dyv149. [Epub ahead of print]; Cohort Profile: The Copenhagen Aging and Midlife Biobank (CAMB).; Lund R(1), Mortensen EL(2), Christensen U(3), Bruunsgaard H(4), Holm-PedersenP(4), Fiehn NE(4), Molbo D(3), Jepsen E(3), Hansen √ÖM(3), Osler M(2).	x		x
158	158. Sci Transl Med. 2015 Jul 22;7(297):297fs31. doi: 10.1126/scitranslmed.3009279.; Optimizing sharing of hospital biobank samples.; Riegman PH(1), de Jong B(2), Daidone MG(3), S√∂derstr√∂m T(4), Thompson J(5), Hall JA(6), Mendy M(7), Ten Hoeve J(8), Broeks A(8), Reed W(9), Morente MM(10),	x		x
159	159. Methods Inf Med. 2015;54(4):346-52. doi: 10.3414/ME14-01-0137. Epub 2015 Jul 21.; Exploiting Distributed, Heterogeneous and Sensitive Data Stocks while Maintainingthe Owner's Data Sovereignty.; Lablans M(1), Kadioglu D, Muscholl M, √úckert F.	x		x
160	160. Alzheimers Dement. 2015 Jul;11(7):772-91. doi: 10.1016/j.jalz.2015.05.003.; The Alzheimer's Disease Neuroimaging Initiative 2 Biomarker Core: A review ofprogress and plans.; Kang JH(1), Korecka M(2), Figurski MJ(2), Toledo JB(3), Blennow K(4), Zetterberg	x	x
161	161. J Cardiovasc Pharmacol. 2015 Oct;66(4):392-8. doi: 10.1097/FJC.0000000000000292.; Systemic Glucocorticoids Are Associated With Mortality After CarotidEndarterectomy.; Siemelink M(1), den Ruijter H, van der Valk F, de Vries JP, de Borst GJ, Moll F,	x	x
162	162. Biopreserv Biobank. 2015 Aug;13(4):255-62. doi: 10.1089/bio.2015.0009. Epub 2015 Jul 17.; Impact of in Vivo Ischemic Time on RNA Quality Experiences from a Colon CancerBiobank.;	x	x
163	163. PLoS One. 2015 Jul 17;10(7):e0130429. doi: 10.1371/journal.pone.0130429.eCollection 2015.; Childhood Passive Smoking Exposure and Age at Menarche in Chinese Women Who HadNever Smoked: The Guangzhou Biobank Cohort Study.;	x	x
164	164. Biopreserv Biobank. 2015 Aug;13(4):247-54. doi: 10.1089/bio.2014.0085. Epub 2015 Jul 17.; DogMATIC A Remote Biospecimen Collection Kit for Biobanking.; Milley KM(1,)(2), Nimmo JS(3), Bacci B(2,)(4), Ryan SD(2,)(4), Richardson SJ(1),			x	x
165	165. Nutrients. 2015 Jul 15;7(7):5834-49. doi: 10.3390/nu7075253.; Major Dietary Patterns in Relation to General and Central Obesity among ChineseAdults.; Yu C(1), Shi Z(2), Lv J(3), Du H(4), Qi L(5,)(6), Guo Y(7), Bian Z(8), Chang	x	x
166	166. PLoS One. 2015 Jul 16;10(7):e0132831. doi: 10.1371/journal.pone.0132831.eCollection 2015.; A Multidisciplinary Biospecimen Bank of Renal Cell Carcinomas Compatible withDiscovery Platforms at Mayo Clinic, Scottsdale, Arizona.;	x		x
167	167. PLoS One. 2015 Jul 8;10(7):e0129893. doi: 10.1371/journal.pone.0129893.eCollection 2015.; Fair Shares and Sharing Fairly: A Survey of Public Views on Open Science,Informed Consent and Participatory Research in Biobanking.;	x		x
168	168. Am J Epidemiol. 2015 Aug 15;182(4):320-7. doi: 10.1093/aje/kwv069. Epub 2015 Jul 7.; Evaluation of Moderate Alcohol Use With QT Interval and Heart Rate UsingMendelian Randomization Analysis Among Older Southern Chinese Men in theGuangzhou Biobank Cohort Study.	x	x
169	169. JAMA. 2015 Jul 7;314(1):52-60. doi: 10.1001/jama.2015.7008.; Association of Cardiometabolic Multimorbidity With Mortality.; Emerging Risk Factors Collaboration, Di Angelantonio E(1), Kaptoge S(1), Wormser D(1), Willeit P(1), Butterworth AS(1), Bansal N(1), O'Keeffe LM(1), Gao P(1),	x	x
170	170. J Aging Health. 2015 Jul 6. pii: 0898264315594139. [Epub ahead of print]; Is Intelligence in Early Adulthood Associated With Midlife Physical PerformanceAmong Danish Males?; Meincke RH(1), Osler M(2), Mortensen EL(3), Hansen √ÖM(4).	x	x
171	171. Transplant Direct. 2015 May;1(4). doi: 10.1097/TXD.0000000000000521.; Clinical and Genetic Factors Associated with Cutaneous Squamous Cell Carcinoma inKidney and Heart Transplant Recipients.; Sanders ML(1), Karnes JH(1), Denny JC(1), Roden DM(1), Ikizler TA(1), Birdwell	x	x
172	172. J Epidemiol Community Health. 2015 Nov;69(11):1040-4. doi:10.1136/jech-2015-205518. Epub 2015 Jul 2.; Liver enzymes and incident diabetes in China: a prospective analysis of 10‚ÄÖ764participants in the Guangzhou Biobank Cohort Study.;	x	x
173	173. Health Qual Life Outcomes. 2015 Jul 3;13:95. doi: 10.1186/s12955-015-0285-6.; Quantifying the importance of disease burden on perceived general health anddepressive symptoms in patients within the Mayo Clinic Biobank.; Ryu E(1), Takahashi PY(2), Olson JE(3), Hathcock MA(4), Novotny PJ(5), Pathak	x	x
174	174. Int J Cancer. 2015 Jul 1. doi: 10.1002/ijc.29666. [Epub ahead of print]; Viremia during pregnancy and risk of childhood leukemia and lymphomas in theoffspring: Nested case-control study.; Bzhalava D(1), Hultin E(1), Arroyo M√ºhr LS(1), Ekstr√∂m J(2), Lehtinen M(3), de	x	x
175	175. Arch Physiol Biochem. 2015;121(3):103-8. doi: 10.3109/13813455.2015.1024136. Epub2015 Jun 30.; Lack of association between leptin, leptin receptor, adiponectin genepolymorphisms and epicardial adipose tissue, abdominal visceral fat volume andatherosclerotic burden in psoriasis patients.	x	x
176	176. Ophthalmology. 2015 Sep;122(9):1917-23. doi: 10.1016/j.ophtha.2015.05.036. Epub2015 Jun 26.; Frizzled-4 Variations Associated with Retinopathy and Intrauterine GrowthRetardation: A Potential Marker for Prematurity and Retinopathy.;	x	x
177	177. Biogerontology. 2015 Jun 26. [Epub ahead of print]; How to optimize the use of biobanks from population-based cohorts in agingresearch.; Berr C(1), Gabelle A, Fievet N, Goldberg M, Zins M, Carriere I.	x		x
178	178. J Pers Med. 2015 May 14;5(2):140-52. doi: 10.3390/jpm5020140.; Phenotype-Driven Plasma Biobanking Strategies and Methods.; Bowton EA(1), Collier SP(2), Wang X(3), Sutcliffe CB(4), Van Driest SL(5), Couch LJ(6), Herrera M(7), Jerome RN(8), Slebos RJ(9,)(10), Alborn WE(11,)(12), Liebler	x		x
179	179. Cancer Epidemiol Biomarkers Prev. 2015 Sep;24(9):1366-72. doi:10.1158/1055-9965.EPI-15-0247. Epub 2015 Jun 24.; The HOXB13 G84E Mutation Is Associated with an Increased Risk for Prostate Cancerand Other Malignancies.;	x	x
180	180. Middle East J Dig Dis. 2015 Apr;7(2):61-8.; Repository of Human Blood Derivative Biospecimens in Biobank: TechnicalImplications.; Mohamadkhani A(1), Poustchi H(1).	x		x
181	181. Int J Bipolar Disord. 2015 Dec;3(1):30. doi: 10.1186/s40345-015-0030-4. Epub 2015Jun 24.; Development of a bipolar disorder biobank: differential phenotyping forsubsequent biomarker analyses.;	x		x
182	182. Curr Opin Endocrinol Diabetes Obes. 2015 Aug;22(4):290-5. doi:10.1097/MED.0000000000000171.; A run on the biobank: what have we learned about type 1 diabetes from the nPODtissue repository?;	x	x
183	183. Life Sci Soc Policy. 2015;11:1. doi: 10.1186/s40504-014-0020-9. Epub 2015 Jan 24.; Open consent, biobanking and data protection law: can open consent be 'informed' under the forthcoming data protection regulation?; Hallinan D(1), Friedewald M.	x		x
184	184. Sci Rep. 2015 Jun 18;5:11208. doi: 10.1038/srep11208.; Puberty timing associated with diabetes, cardiovascular disease and also diverse health outcomes in men and women: the UK Biobank study.; Day FR(1), Elks CE(1), Murray A(2), Ong KK(3), Perry JR(1).	x	x
185	185. J Allergy Clin Immunol. 2015 Dec;136(6):1503-10. doi: 10.1016/j.jaci.2015.04.039.Epub 2015 Jun 12.; CTNNA3 and SEMA3D: Promising loci for asthma exacerbation identified throughmultiple genome-wide association studies.;	x	x
186	186. Int J Audiol. 2015;54(10):653-64. doi: 10.3109/14992027.2015.1046503. Epub 2015Jun 12.; On the relationship between functional hearing and depression.; Keidser G(1), Seeto M(1), Rudner M(2), Hygge S(3), R√∂nnberg J(2).	x	x
187	187. Stud Health Technol Inform. 2015;212:94-102.; Towards sustainable data management in professional biobanking.; Leusmann P(1), Veeck J(1), J√§kel J(1), Dahl E(1), Kn√ºchel-Clarke R(1),Spreckelsen C(2).	x		x
188	188. Stud Health Technol Inform. 2015;212:65-72.; Semi-automated evaluation of biomedical ontologies for the biobanking domainbased on competency questions.; Hofer P(1), Neururer S(1), Hauffe H(1), Insam T(1), Zeilner A(1), G√∂bel G(1).	x		x
189	189. Clin Chem Lab Med. 2015 Nov 1;53(12):1927-34. doi: 10.1515/cclm-2014-1202.; Assessing quality and functionality of DNA isolated from FFPE tissues throughexternal quality assessment in tissue banks.; Ahmad-Nejad P, Duda A, Sucker A, Werner M, Bronsert P, Stickeler E, Reifenberger	x		x
190	190. Hered Cancer Clin Pract. 2015 May 30;13(1):14. doi: 10.1186/s13053-015-0035-0.eCollection 2015.; Ten modifiers of BRCA1 penetrance validated in a Norwegian series.; Heramb C(1), Ekstr√∏m PO(2), Tharmaratnam K(3), Hovig E(2), M√∏ller P(1), M√¶hle	x	x
191	191. Lancet. 2015 Aug 8;386(9993):533-40. doi: 10.1016/S0140-6736(15)60175-1. Epub2015 Jun 3.; 5 year mortality predictors in 498,103 UK Biobank participants: a prospectivepopulation-based study.;	x	x
192	192. Lancet. 2015 Aug 8;386(9993):509-10. doi: 10.1016/S0140-6736(15)60578-5. Epub2015 Jun 3.; UK Biobank comes of age.; Thompson SG(1), Willeit P(2).	x		x
193	193. Environ Health Perspect. 2016 Jan;124(1):151-6. doi: 10.1289/ehp.1409288. Epub2015 Jun 5.; Perfluorooctane Sulfonate Concentrations in Amniotic Fluid, Biomarkers of FetalLeydig Cell Function, and Cryptorchidism and Hypospadias in Danish Boys(1980-1996).	x	x
194	194. Acta Neurol Scand. 2015;132(199):56-61. doi: 10.1111/ane.12432.; Vitamin D and multiple sclerosis‚Äîfrom epidemiology to prevention.; Sundstr√∂m P(1), Salzer J(1).;	x	x
195	195. Acta Neurol Scand. 2015;132(199):29-36. doi: 10.1111/ane.12428.; Time trends in the incidence and prevalence of multiple sclerosis in Norwayduring eight decades.; Grytten N(1,)(2), Torkildsen √ò(1,)(2), Myhr KM(1,)(3).	x	x
196	196. Acta Neurol Scand. 2015;132(199):24-8. doi: 10.1111/ane.12427.; The Norwegian Multiple Sclerosis Registry and Biobank.; Myhr KM(1,)(2), Grytten N(2,)(3), Torkildsen √ò(2,)(3), Wergeland S(2,)(3), B√∏L(2,)(3), Aarseth JH(1,)(2).	x		x
197	197. Int J Epidemiol. 2015 Jun 4. pii: dyv088. [Epub ahead of print]; Cohort Profile: The Inflammatory Bowel Disease South Limburg Cohort (IBDSL).; van den Heuvel TR(1), Jonkers DM(2), Jeuring SF(2), Romberg-Camps MJ(3),Oostenbrug LE(3), Zeegers MP(3), Masclee AA(2), Pierik MJ(2).	x		x
198	198. J Proteome Res. 2015 Jul 2;14(7):2758-68. doi: 10.1021/acs.jproteome.5b00025.Epub 2015 Jun 11.; Alterations in Human Liver Metabolome during Prolonged Cryostorage.; Abuja PM(1), Ehrhart F(2), Schoen U(2), Schmidt T(2), Stracke F(2), Dallmann	x		x
199	199. Biopreserv Biobank. 2015 Jun;13(3):224-5. doi: 10.1089/bio.2015.29004.jes.; The biobank at the University of Texas Health Science Center at Houston.; Sanner JE(1), Nomie KJ(1).;	x		x
200	200. Biopreserv Biobank. 2015 Jun;13(3):212-8. doi: 10.1089/bio.2015.0007.; Biobank classification in an Australian setting.; Rush A(1), Christiansen JH(2), Farrell JP(2), Goode SM(3), Scott RJ(3), SpringKJ(4,)(5), Byrne JA(1,)(6).	x		x
201	201. Biopreserv Biobank. 2015 Jun;13(3):178-82. doi: 10.1089/bio.2014.0069.; The hybrid synthetic microdata platform: a method for statistical disclosurecontrol.; Kuiper J(1,)(2), van den Heuvel ER(1), Swertz MA(2,)(3).	x		x
202	202. Contemp Oncol (Pozn). 2015;19(2):137-41. doi: 10.5114/wo.2015.51419. Epub 2015May 13.; The characteristics of oesophageal squamous cell carcinoma: an analysis of 1317cases in southeastern China.;	x	x
203	203. JAMA. 2015 May 26;313(20):2044-54. doi: 10.1001/jama.2015.4845.; Copy number variations and cognitive phenotypes in unselected populations.; M√§nnik K(1), M√§gi R(2), Mac√© A(3), Cole B(4), Guyatt AL(5), Shihab HA(6),Maillard AM(7), Alavere H(2), Kolk A(8), Reigo A(2), Mihailov E(2), Leitsalu	x	x
204	204. Cryobiology. 2015 Aug;71(1):91-6. doi: 10.1016/j.cryobiol.2015.05.003. Epub 2015 May 19.; Effect of in vitro and in vivo conditions on development of parthenogenetic rabbit embryos after vitrification.;			x			x
205	205. PLoS One. 2015 May 22;10(5):e0127914. doi: 10.1371/journal.pone.0127914.eCollection 2015.; Suitability of UK Biobank Retinal Images for Automatic Analysis of MorphometricProperties of the Vasculature.;	x	x
206	206. Insights Imaging. 2015 Aug;6(4):403-10. doi: 10.1007/s13244-015-0409-x. Epub 2015May 22.; ESR Position Paper on Imaging Biobanks.; European Society of Radiology (ESR).	x		x
207	207. Clin Transl Sci. 2015 Oct;8(5):553-7. doi: 10.1111/cts.12287. Epub 2015 May 21.; A Plan for Academic Biobank Solvency-Leveraging Resources and Applying BusinessProcesses to Improve Sustainability.; Uzarski D(1), Burke J(2), Turner B(3), Vroom J(3), Short N(3).	x		x
208	208. Thromb Haemost. 2015 Aug;114(2):390-402. doi: 10.1160/TH14-10-0852. Epub 2015 May21.; Alternation of histone and DNA methylation in human atherosclerotic carotidplaques.;	x	x
209	209. Stud Health Technol Inform. 2015;210:914-8.; Using EHR-Linked Biobank Data to Study Metformin Pharmacogenomics.; Breitenstein MK(1), Simon G(2), Ryu E(1), Armasu SM(1), Weinshilboum RM(3), Wang L(3), Pathak J(1).	x	x
210	210. Arthritis Res Ther. 2015 May 20;17:125. doi: 10.1186/s13075-015-0638-x.; Associations of antibodies against citrullinated peptides with human leukocyteantigen-shared epitope and smoking prior to the development of rheumatoidarthritis.;	x	x
211	211. Narrat Inq Bioeth. 2015 Spring;5(1):53-66. doi: 10.1353/nib.2015.0013.; Confidentiality, Informed Consent, and Children's Participation in ResearchInvolving Stored Tissue Samples: Interviews with Medical Professionals from theMiddle East.;	x		x
212	212. Clin Biochem. 2015 Nov;48(16-17):1151-9. doi: 10.1016/j.clinbiochem.2015.05.002. Epub 2015 May 13.; CLSI-based transference of CALIPER pediatric reference intervals to BeckmanCoulter AU biochemical assays.;	x	x
213	213. Bioanalysis. 2015;7(8):927-30. doi: 10.4155/bio.15.23.; Preanalytics: what can metabolomics learn from clinical chemistry?; Lehmann R(1).;	x	x
214	214. Biol Sex Differ. 2015 May 11;6:10. doi: 10.1186/s13293-015-0028-8. eCollection2015.; Age- and sex-specific differences in blood-borne microvesicles from apparentlyhealthy humans.;	x	x
215	215. Bioethics. 2015 May 9. doi: 10.1111/bioe.12165. [Epub ahead of print]; Respecting Autonomy Over Time: Policy and Empirical Evidence on Re-Consent inLongitudinal Biomedical Research.; Wallace SE, Gourna EG, Laurie G, Shoush O, Wright J.	x		x
216	216. Cell. 2015 May 7;161(4):933-45. doi: 10.1016/j.cell.2015.03.053.; Prospective derivation of a living organoid biobank of colorectal cancerpatients.; van de Wetering M(1), Francies HE(2), Francis JM(3), Bounova G(4), Iorio F(5),	x		x
217	217. Eur J Cancer. 2015 Jun;51(9):997-1017. doi: 10.1016/j.ejca.2015.02.018. Epub 2015May 5.; EUROCOURSE lessons learned from and for population-based cancer registries inEurope and their programme owners: Improving performance by research programming for public health and clinical evaluation.	x		x
218	218. Tumori. 2015 Jul-Aug;101(4):440-6. doi: 10.5301/tj.5000341. Epub 2015 May 2.; A breast cancer clinical registry in an Italian comprehensive cancer center: aninstrument for descriptive, clinical, and experimental research.; Baili P(1), Torresani M, Agresti R, Rosito G, Daidone MG, Veneroni S, Cavallo I,	x		x
219	219. PLoS One. 2015 May 7;10(5):e0126442. doi: 10.1371/journal.pone.0126442.eCollection 2015. Genetically predicted testosterone and systemic inflammation in men: aseparate-sample Mendelian randomization analysis in older Chinese men.;	x	x
220	220. Eur J Cancer. 2015 Jun;51(9):1050-63. doi: 10.1016/j.ejca.2015.02.017. Epub 2015 Apr 29.; EUROCOURSE recipe for cancer surveillance by visible population-based cancerRegisTrees in Europe: From roots to fruits.;	x		x
221	221. Eur Respir J. 2015 Jul;46(1):28-39. doi: 10.1183/09031936.00033015. Epub 2015 Apr30.; ESR/ERS white paper on lung cancer screening.; Kauczor HU(1), Bonomo L(2), Gaga M(3), Nackaerts K(4), Peled N(5), Prokop M(6),	x		x
222	222. Eur Radiol. 2015 Sep;25(9):2519-31. doi: 10.1007/s00330-015-3697-0. Epub 2015 May1.; ESR/ERS white paper on lung cancer screening.; Kauczor HU(1), Bonomo L, Gaga M, Nackaerts K, Peled N, Prokop M, Remy-Jardin M,	x		x
223	223. J Headache Pain. 2015;16:520. doi: 10.1186/s10194-015-0520-x. Epub 2015 Apr 30.; Look beyond Catechol-O-Methyltransferase genotype for cathecolamines derangement in migraine: the BioBIM rs4818 and rs4680 polymorphisms study.; De Marchis ML(1), Barbanti P, Palmirotta R, Egeo G, Aurilia C, Fofi L, Piroso S,	x	x
224	224. Cryobiology. 2015 Jun;70(3):278-82. doi: 10.1016/j.cryobiol.2015.04.007. Epub2015 Apr 24.; Vitrification of kidney precursors as a new source for organ transplantation.; Marco-Jim√©nez F(1), Garcia-Dominguez X(2), Jimenez-Trigos E(2), Vera-Donoso	x	x
225	225. J Pers Med. 2015 Apr 22;5(2):107-19. doi: 10.3390/jpm5020107.; The Da Vinci European BioBank: A Metabolomics-Driven Infrastructure.; Carotenuto D(1), Luchinat C(2,)(3), Marcon G(4), Rosato A(5,)(6), TuranoP(7,)(8,)(9).	x		x
226	226. Br Med Bull. 2015 Jun;114(1):29-38. doi: 10.1093/bmb/ldv012. Epub 2015 Apr 24.; Developments in biospecimen research.; Vaught J(1).;	x		x
227	227. EPMA J. 2015 Apr 15;6(1):9. doi: 10.1186/s13167-015-0030-6. eCollection 2015.; EPMA position paper in cancer: current overview and future perspectives.; Grech G(1), Zhan X(2), Yoo BC(3), Bubnov R(4), Hagan S(5), Danesi R(6), VittadiniG(7), Desiderio DM(8).	x
228	228. JAMA. 2015 Apr 21;313(15):1574. doi: 10.1001/jama.2015.2751.; Ethical standards for research biobank donation reply.; Tomlinson T(1), De Vries R(2), Kim SY(3).;	x		x
229	229. JAMA. 2015 Apr 21;313(15):1573-4. doi: 10.1001/jama.2015.2748.; Ethical standards for research biobank donation.; Dove ES(1), Prainsack B(2).;	x		x
230	230. PLoS One. 2015 Apr 21;10(4):e0124586. doi: 10.1371/journal.pone.0124586.eCollection 2015.; Gender-specific association between tobacco smoking and central obesity among 0.5million Chinese people: the China Kadoorie Biobank Study.;	x	x
231	231. Nicotine Tob Res. 2016 Jan;18(1):79-83. doi: 10.1093/ntr/ntv087. Epub 2015 Apr20.; Cotinine Validation of Self-Reported Smoking During Pregnancy in the SwedishMedical Birth Register.;	x	x
232	232. J Pers Med. 2015 Apr 16;5(2):96-106. doi: 10.3390/jpm5020096.; Linking a population biobank with national health registries-the estonianexperience.; Leitsalu L(1,)(2), Alavere H(3), Tammesoo ML(4), Leego E(5), Metspalu A(6,)(7).	x		x
233	233. Cancer Epidemiol. 2015 Jun;39(3):414-23. doi: 10.1016/j.canep.2015.03.006. Epub2015 Apr 16.; The Cancer, Lifestyle and Evaluation of Risk Study (CLEAR): Rationale and design of an unmatched "case-spouse control" study of over 10,000 participants in NewSouth Wales, Australia.	x	x
234	234. Neuroimage. 2016 Jan 1;124(Pt B):1213-9. doi: 10.1016/j.neuroimage.2015.04.025.Epub 2015 Apr 17.; The Center for Integrated Molecular Brain Imaging (Cimbi) database.; Knudsen GM(1), Jensen PS(2), Erritzoe D(2), Baar√© WF(3), Ettrup A(2), Fisher	x		x
235	235. Clin Biochem. 2015 May;48(7-8):465-6. doi: 10.1016/j.clinbiochem.2015.04.010.Epub 2015 Apr 16.; What is in that sample ? A pertinent question when assessing quality for patient laboratory results and beyond.;	x		x
236	236. Arthritis Res Ther. 2015 Feb 7;17:25. doi: 10.1186/s13075-015-0536-2.; Anti-carbamylated protein antibodies in the pre-symptomatic phase of rheumatoidarthritis, their relationship with multiple anti-citrulline peptide antibodiesand association with radiological damage.;	x	x
237	237. BMC Complement Altern Med. 2015 Mar 10;15:46. doi: 10.1186/s12906-015-0553-3.; Constitutional multicenter bank linked to Sasang constitutional phenotypic data.; Jin HJ(1), Baek Y(2), Kim HS(3), Ryu J(4), Lee S(5).;	x		x
238	238. PLoS One. 2015 Apr 17;10(4):e0123579. doi: 10.1371/journal.pone.0123579.eCollection 2015.; Relationship between smoking and obesity: a cross-sectional study of 499,504middle-aged adults in the UK general population.;	x	x
239	239. J Transl Med. 2015 Apr 11;13:115. doi: 10.1186/s12967-015-0469-1.; Establishment of patient-derived xenograft models and cell lines for malignanciesof the upper gastrointestinal tract.; Damhofer H(1), Ebbing EA(2), Steins A(3), Welling L(4), Tol JA(5), Krishnadath	x	x
240	240. Bull World Health Organ. 2015 Feb 1;93(2):113-7. doi: 10.2471/BLT.14.138420. Epub2014 Nov 24.; A call for global governance of biobanks.; Chen H(1), Pang T(2).	x		x
241	241. Arterioscler Thromb Vasc Biol. 2015 Jun;35(6):1526-31. doi:10.1161/ATVBAHA.114.304985. Epub 2015 Apr 16.; Common sequence variants associated with coronary artery disease correlate withthe extent of coronary atherosclerosis.;	x	x
242	242. Zhonghua Liu Xing Bing Xue Za Zhi. 2015 Jan;36(1):52-6.; [Epidemiology of major depressive episodes among Chinese adults aged 30-79 years:data from the China Kadoorie Biobank].; [Article in Chinese]	x	x
243	243. PLoS One. 2015 Apr 13;10(4):e0123661. doi: 10.1371/journal.pone.0123661.eCollection 2015.; A protein deep sequencing evaluation of metastatic melanoma tissues.; Welinder C(1), Paw≈Çowski K(2), Sugihara Y(3), Yakovleva M(4), J√∂nsson G(3),	x	x
244	244. Eur J Hum Genet. 2016 Jan;24(1):30-6. doi: 10.1038/ejhg.2015.59. Epub 2015 Apr15.; Regulating biobanking with children's tissue: a legal analysis and the experts'view.;	x		x
245	245. Trials. 2015 Mar 4;16:73. doi: 10.1186/s13063-015-0577-5.; Open versus laparoscopic liver resection for colorectal liver metastases (theOslo-CoMet Study): study protocol for a randomized controlled trial.; Fretland √ÖA, Kazaryan AM, Bj√∏rnbeth BA, Flatmark K, Andersen MH, T√∏nnessen TI,	x	x
246	246. Int J Chron Obstruct Pulmon Dis. 2015 Mar 20;10:655-65. doi: 10.2147/COPD.S75454.eCollection 2015.; COPD and its association with smoking in the Mainland China: a cross-sectionalanalysis of 0.5 million men and women from ten diverse areas.;	x	x
247	247. Genet Med. 2016 Jan;18(1):57-64. doi: 10.1038/gim.2015.33. Epub 2015 Apr 2.; Interactive multimedia consent for biobanking: a randomized trial.; Simon CM(1,)(2), Klein DW(3), Schartz HA(3).;	x		x
248	248. PLoS Med. 2015 Mar 31;12(3):e1001779. doi: 10.1371/journal.pmed.1001779.eCollection 2015.; UK biobank: an open access resource for identifying the causes of a wide range ofcomplex diseases of middle and old age.;	x		x
249	249. Biopreserv Biobank. 2015 Apr;13(2):98-106. doi: 10.1089/bio.2014.0032. Epub 2015 Mar 31.; Demographic differences in willingness to provide broad and narrow consent forbiobank research.;	x		x
250	250. Mech Ageing Dev. 2015 Nov;151:18-25. doi: 10.1016/j.mad.2015.03.007. Epub 2015Mar 26.; MARK-AGE standard operating procedures (SOPs): A successful effort.; Moreno-Villanueva M(1), Capri M(2), Breusing N(3), Siepelmeyer A(4), Sevini F(2),	x		x
251	251. J Am Heart Assoc. 2015 Mar 26;4(4). pii: e001403. doi: 10.1161/JAHA.114.001403.; A change in inflammatory footprint precedes plaque instability: a systematicevaluation of cellular aspects of the adaptive immune response in humanatherosclerosis.;	x	x
252	252. Indian J Med Paediatr Oncol. 2015 Jan-Mar;36(1):17-23. doi:10.4103/0971-5851.151773.; Impacts of a biobank: Bridging the gap in translational cancer medicine.; Vora T(1), Thacker N(1).	x		x
253	253. Nature. 2015 Mar 26;519(7544):397-8. doi: 10.1038/519397a.; Inside the first pig biobank.; Abbott A.;			x			x
254	254. Dis Esophagus. 2015 Mar 23. doi: 10.1111/dote.12356. [Epub ahead of print]; High rate of galactose-alpha-1,3-galactose sensitization in both eosinophilicesophagitis and patients undergoing upper endoscopy.; Burk CM(1), Beitia R(1), Lund PK(2,)(3), Dellon ES(1,)(3).	x	x
255	255. Public Health Genomics. 2015;18(3):160-72. doi: 10.1159/000375441. Epub 2015 Mar 13.; The impact of commercialisation and genetic data sharing arrangements on publictrust and the intention to participate in biobank research.;	x		x
256	256. J Biomed Semantics. 2015 Jan 9;6:4. doi: 10.1186/2041-1480-6-4. eCollection 2015.; Ontorat: automatic generation of new ontology terms, annotations, and axiomsbased on ontology design patterns.; Xiang Z(1), Zheng J(2), Lin Y(1), He Y(1).			x	x
257	257. Int J Audiol. 2015;54(9):599-604. doi: 10.3109/14992027.2015.1014577. Epub 2015Mar 13.; Investigating the association between tinnitus severity and symptoms ofdepression and anxiety, while controlling for neuroticism, in a large middle-agedUK population.	x	x
258	258. Int J Obes (Lond). 2015 Jun;39(6):899-909. doi: 10.1038/ijo.2015.24. Epub 2015Mar 13.; Longitudinal weight differences, gene expression and blood biomarkers inBMI-discordant identical twins.;	x	x
259	259. PLoS One. 2015 Mar 11;10(3):e0119616. doi: 10.1371/journal.pone.0119616.eCollection 2015.; Hearing loss and cognition: the role of hearing AIDS, social isolation anddepression.;	x	x
260	260. Heart Rhythm. 2015 Jun;12(6):1241-9. doi: 10.1016/j.hrthm.2015.03.013. Epub 2015 Mar 7.; The role of the sodium current complex in a nonreferred nationwide cohort ofsudden infant death syndrome.;	x	x
261	261. Ann Epidemiol. 2015 Jun;25(6):406-413.e6. doi: 10.1016/j.annepidem.2015.01.015.Epub 2015 Feb 4.; Physical activity in relation to body size and composition in women in UKBiobank.;	x	x
262	262. Psychiatr Genet. 2015 Jun;25(3):127-30. doi: 10.1097/YPG.0000000000000083.; Adolescent perspectives on the return of individual results in genomic addiction research.; Coors ME(1), Raymond KM, McWilliams SK, Hopfer CJ, Mikulich-Gilbertson SK.	x		x
263	263. New Genet Soc. 2015 Jan 2;34(1):25-51. Epub 2015 Feb 4.; Origin stories from a regional placenta tissue collection.; Fannin M(1), Kent J(2).;	x		x
264	264. EMBO Rep. 2015 Apr;16(4):404-6. doi: 10.15252/embr.201439902. Epub 2015 Mar 5.; Nature, nurture and exposure: Connecting biobank data with geographic data could yield public and individual health benefits, but risks to human rights need to beassessed.;	x		x
265	265. Int J Biol Markers. 2015 May 26;30(2):e243-51. doi: 10.5301/jbm.5000138.; Cost-effective organization of an institutional human cancer biobank in aclinical setting: CRO-Biobank experience toward harmonization.; Cervo S(1), De Paoli P, Perin T, Canzonieri V, Steffan A.	x		x
266	266. J Empir Res Hum Res Ethics. 2015 Apr;10(2):107-20. doi: 10.1177/1556264615572092.Epub 2015 Feb 20.; The development of a preference-setting model for the return of individualgenomic research results.;	x		x
267	267. J Empir Res Hum Res Ethics. 2015 Feb;10(1):37-48. doi: 10.1177/1556264614564975. Epub 2015 Jan 6.; The MICHR Genomic DNA BioLibrary: An Empirical Study of the Ethics ofBiorepository Development.;	x		x
268	268. Pac Symp Biocomput. 2015:495-505.; Next-generation analysis of cataracts: determining knowledge driven gene-geneinteractions using biofilter, and gene-environment interactions using the PhenxToolkit*.;	x	x
269	269. Exp Dermatol. 2015 May;24(5):377-80. doi: 10.1111/exd.12683.; A new live-cell biobank workflow efficiently recovers heterogeneous melanomacells from native biopsies.; Raaijmakers MI(1), Widmer DS, Maudrich M, Koch T, Langer A, Flace A, Schnyder C,	x		x
270	270. Eur J Hum Genet. 2015 Dec;23(12):1607-14. doi: 10.1038/ejhg.2015.27. Epub 2015Mar 4.; Stakeholders' perspectives on biobank-based genomic research: systematic reviewof the literature.;	x		x
271	271. Otol Neurotol. 2015 Jun;36(5):854-61. doi: 10.1097/MAO.0000000000000732.; Mental Health and Subjective Well-being of Individuals With M√©ni√®re's:Cross-sectional Analysis in the UK Biobank.; Tyrrell J(1), White MP, Barrett G, Ronan N, Phoenix C, Whinney DJ, Osborne NJ.	x	x
272	272. Atherosclerosis. 2015 Apr;239(2):528-38. doi:10.1016/j.atherosclerosis.2015.01.018. Epub 2015 Jan 20.; Variants in ALOX5, ALOX5AP and LTA4H are not associated with atheroscleroticplaque phenotypes: the Athero-Express Genomics Study.;	x	x
273	273. J Epidemiol. 2015;25(3):221-30. doi: 10.2188/jea.JE20140154. Epub 2015 Feb 19.; The associations of month of birth with body mass index, waist circumference, andleg length: findings from the China Kadoorie Biobank of 0.5 million adults.; Lv J(1), Yu C, Guo Y, Bian Z, Lewington S, Zhou H, Tan Y, Chen J, Chen Z, Li L;	x	x
274	274. Cancer Epidemiol Biomarkers Prev. 2015 May;24(5):810-6. doi:10.1158/1055-9965.EPI-14-1106. Epub 2015 Feb 20.; Investigation of established genetic risk variants for glioma in prediagnosticsamples from a population-based nested case-control study.;	x	x
275	275. Eur Heart J. 2015 May 14;36(19):1178-85. doi: 10.1093/eurheartj/ehv023. Epub 2015Feb 16.; Outdoor temperature, blood pressure, and cardiovascular disease mortality among23 000 individuals with diagnosed cardiovascular diseases from China.;	x	x
276	276. Dev World Bioeth. 2015 Feb 17. doi: 10.1111/dewb.12080. [Epub ahead of print]; Managing Human Tissue Transfer Across National Boundaries - An Approach from anInstitution in South Africa.; Mahomed S, Behrens K, Slabbert M, Sanne I.	x		x
277	277. Biopreserv Biobank. 2015 Feb;13(1):67-8. doi: 10.1089/bio.2015.1312.; The 2015 ISBER Annual Meeting & Exhibits in Phoenix, Arizona, USA: bridging thecanyon-connecting biobank communities through innovations in global health,research and environmental preservation.;			x	x
278	278. Biopreserv Biobank. 2015 Feb;13(1):61-6. doi: 10.1089/bio.2014.0102.; Practical electronic information system and printed recording promote management accuracy in an early-stage small-scale non-automatic biobank.; Gao Z(1), Gu Y, Lv Z, Yu G, Zhou J.	x		x
279	279. Biopreserv Biobank. 2015 Feb;13(1):43-8. doi: 10.1089/bio.2014.0086.; Establishment of a network-based intra-hospital virtual cancer biobank.; Zhang L(1), Wu X, Hu Y, Wang X, He Z, Xie Y, Pan K, Wang N, Dong Z, Zhang L, JiJ.	x		x
280	280. Biopreserv Biobank. 2015 Feb;13(1):37-42. doi: 10.1089/bio.2014.0091.; Integrating clinical and biological information in a shanghai biobank: anintroduction to the sample repository and information sharing platform project.; Cui W(1), Zheng P, Yang J, Zhao R, Gao J, Yu G.	x		x
281	281. Biopreserv Biobank. 2015 Feb;13(1):8-12. doi: 10.1089/bio.2014.0087.; Ethical management guidelines for the shanghai disease-based biobank network.; Zhu S(1), Shen M, Qiu X, Gan R, Hu Q.;	x		x
282	282. J Epidemiol Community Health. 2015 Nov;69(11):1125-8. doi:10.1136/jech-2014-205215. Epub 2015 Feb 10.; Biobank research, informed consent and society. Towards a new alliance?; D'Abramo F.	x		x
283	283. Clin Chim Acta. 2015 Mar 10;442:141-5. doi: 10.1016/j.cca.2015.01.036. Epub 2015 Feb 4.; Standard biobanking conditions prevent evaporation of body fluid samples.; Willemse EA(1), Koel-Simmelink MJ(2), Durieux-Lu S(2), van der Flier WM(3),	x		x
284	284. Zhonghua Wei Chang Wai Ke Za Zhi. 2015 Jan;18(1):6-8.; [Biobank in the age of big data].; [Article in Chinese];	x		x
285	285. J Hum Hypertens. 2015 Sep;29(9):522-9. doi: 10.1038/jhh.2014.129. Epub 2015 Feb5.; Adiposity and blood pressure among 55‚Äâ000 relatively lean rural adults insouthwest of China.;	x	x
286	286. Transfusion. 2015 Jun;55(6):1303-11. doi: 10.1111/trf.13011. Epub 2015 Feb 3.; Predictors of hemoglobin in Danish blood donors: results from the Danish BloodDonor Study.; Kotz√© SR(1), Pedersen OB(2), Petersen MS(1), S√∏rensen E(3), Th√∏rner LW(3),	x	x
287	287. J Community Genet. 2015 Apr;6(2):181-2. doi: 10.1007/s12687-015-0215-7. Epub 2015Feb 3.; Awareness of risks of biobank research may affect public attitudes towardconsent.;	x		x
288	288. J Genet Couns. 2015 Jun;24(3):503-11. doi: 10.1007/s10897-015-9818-8. Epub 2015Feb 3.; Perceptions of tissue storage in a dementia population among spouses andoffspring.;	x	x
289	289. Schizophr Res. 2015 Mar;162(1-3):90-6. doi: 10.1016/j.schres.2015.01.001. Epub2015 Jan 24.; Delay in blood sampling for routine newborn screening is associated withincreased risk of schizophrenia.;	x	x
290	290. JAMA. 2015 Jan 27;313(4):417-9. doi: 10.1001/jama.2014.16363.; Moral concerns and the willingness to donate to a research biobank.; Tomlinson T(1), De Vries R(2), Ryan K(2), Kim HM(3), Lehpamer N(4), Kim SY(5).;	x		x
291	291. Neuropathology. 2015 Aug;35(4):354-89. doi: 10.1111/neup.12189. Epub 2015 Jan 26.; Arizona Study of Aging and Neurodegenerative Disorders and Brain and BodyDonation Program.; Beach TG(1), Adler CH(2), Sue LI(1), Serrano G(1), Shill HA(1), Walker DG(1), Lue	x		x
292	292. Arch Bronconeumol. 2015 Sep;51(9):462-7. doi: 10.1016/j.arbres.2014.11.010. Epub 2015 Jan 19.; Biological Marker Analysis as Part of the CIBERES-RTIC Cancer-SEPAR StrategicProject on Lung Cancer.;	x	x
293	293. Biopreserv Biobank. 2015 Apr;13(2):94-7. doi: 10.1089/bio.2014.0017. Epub 2015Jan 19.; The process of moving from a regionally based cervical cytology biobank to anational infrastructure.;	x		x
294	294. Cancer Epidemiol Biomarkers Prev. 2015 Apr;24(4):708-12. doi:10.1158/1055-9965.EPI-13-1375. Epub 2015 Jan 18.; Communicating with biobank participants: preferences for receiving and providing updates to researchers.;	x		x
295	295. Atherosclerosis. 2015 Mar;239(1):125-30. doi:10.1016/j.atherosclerosis.2014.12.046. Epub 2014 Dec 23.; Plasma IL-5 concentration and subclinical carotid atherosclerosis.; Silveira A(1), McLeod O(2), Strawbridge RJ(2), Gertow K(2), Sennblad B(3),	x	x
296	296. Clin Transl Sci. 2015 Aug;8(4):362-6. doi: 10.1111/cts.12259. Epub 2015 Jan 10.; EngageUC: Developing an Efficient and Ethical Approach to Biobanking Research at the University of California.; Garrett SB(1), Koenig BA(2), Brown A(3), Hult JR(1,)(4), Boyd EA(5), Dry S(6),	x		x
297	297. Drug Alcohol Depend. 2015 Feb 1;147:272-5. doi: 10.1016/j.drugalcdep.2014.12.004.Epub 2014 Dec 15.; What adolescents enrolled in genomic addiction research want to know aboutconflicts of interest.;	x		x
298	298. Bioinformatics. 2015 May 15;31(10):1655-62. doi: 10.1093/bioinformatics/btv012.Epub 2015 Jan 7.; Acquire: an open-source comprehensive cancer biobanking system.; Dowst H(1), Pew B(1), Watkins C(1), McOwiti A(1), Barney J(1), Qu S(1), Becnel	x		x
299	299. BMJ Open. 2015 Jan 5;5(1):e007234. doi: 10.1136/bmjopen-2014-007234.; Protocol of a thyroid cancer longitudinal study (T-CALOS): a prospective,clinical and epidemiological study in Korea.; Lee KE(1), Park YJ(2), Cho B(3), Hwang Y(4), Choi JY(5), Kim SJ(1), Choi H(6),	x		x
300	300. Ear Hear. 2015 May-Jun;36(3):e122-8. doi: 10.1097/AUD.0000000000000132.; Associations of Leg Length, Trunk Length, and Total Adult Height With M√©ni√®re's: Cross-Sectional Analysis in the UK Biobank.; Tyrrell JS(1), Taylor MS, Whinney D, Osborne NJ.	x	x
301	301. Eur Ann Otorhinolaryngol Head Neck Dis. 2015 Apr;132(2):67-70. doi:10.1016/j.anorl.2014.02.006. Epub 2014 Dec 22.; Role of frozen section analysis in nodular thyroid pathology.; Guevara N(1), Lassalle S(2), Benaim G(3), Sadoul JL(4), Santini J(5), Hofman	x	x
302	302. Eur J Hum Genet. 2015 Sep;23(9):1129-34. doi: 10.1038/ejhg.2014.267. Epub 2014Dec 24.; Consent procedures in pediatric biobanks.; Giesbertz NA(1), Bredenoord AL(1), van Delden JJ(1).	x		x
303	303. Ophthalmic Physiol Opt. 2015 Jan;35(1):106. doi: 10.1111/opo.12177.; Understanding visual impairment in UK Biobank.; Cumberland PM(1), Foster PJ, Rahi JS.;	x	x
304	304. Clin Biochem. 2015 Apr;48(6):364-9. doi: 10.1016/j.clinbiochem.2014.12.006. Epub 2014 Dec 16.; Stability of selected serum hormones and lipids after long-term storage in theJanus Serum Bank.;	x		x
305	305. Thromb Haemost. 2015 Apr;113(4):772-81. doi: 10.1160/TH14-08-0670. Epub 2014 Dec 11.; A genome-wide association study of heparin-induced thrombocytopenia using anelectronic medical record.;	x	x
306	306. Curr Top Behav Neurosci. 2015;26:179-94. doi: 10.1007/7854_2014_362.; Developing Biomarkers for MS.; Gnanapavan S(1), Giovannoni G(2).;	x	x
307	307. Int J Epidemiol. 2015 Aug;44(4):1172-80. doi: 10.1093/ije/dyu229. Epub 2014 Dec14.; Cohort Profile: LifeLines, a three-generation cohort study and biobank.; Scholtens S(1), Smidt N(2), Swertz MA(3), Bakker SJ(4), Dotinga A(5), Vonk JM(2),	x		x
308	308. Int J Epidemiol. 2015 Apr;44(2):613-20. doi: 10.1093/ije/dyu241. Epub 2014 Dec14.; Genetically predicted testosterone and electrocardiographic QT interval duration in Chinese: a Mendelian randomization analysis in the Guangzhou Biobank CohortStudy.	x	x
309	309. DNA Cell Biol. 2015 Mar;34(3):208-12. doi: 10.1089/dna.2014.2534. Epub 2014 Dec10.; Progesterone receptor gene (PROGINS) polymorphism correlates with late onset ofmigraine.;	x	x
310	310. Stroke. 2015 Jan;46(1):285-90. doi: 10.1161/STROKEAHA.114.006851. Epub 2014 Dec9.; Recommendations from the international stroke genetics consortium, part 2:biological sample collection and storage.;	x		x
311	311. Stroke. 2015 Jan;46(1):182-9. doi: 10.1161/STROKEAHA.114.007221. Epub 2014 Dec 4.; Symptomatic carotid atherosclerotic disease: correlations between plaquecomposition and ipsilateral stroke risk.; Howard DP(1), van Lammeren GW(2), Rothwell PM(2), Redgrave JN(2), Moll FL(2), de	x	x
312	312. Cancer Med. 2015 Feb;4(2):201-11. doi: 10.1002/cam4.357. Epub 2014 Dec 3.; Setting up a wide panel of patient-derived tumor xenografts of non-small celllung cancer by improving the preanalytical steps.; Ilie M(1), Nunes M, Blot L, Hofman V, Long-Mira E, Butori C, Selva E,	x		x
313	313. J Cyst Fibros. 2015 Jul;14(4):464-7. doi: 10.1016/j.jcf.2014.10.004. Epub 2014Oct 24.; Implications of multiple freeze-thawing on respiratory samples forculture-independent analyses.;	x		x
314	314. Bioethics. 2015 Jul;29(6):424-30. doi: 10.1111/bioe.12134. Epub 2014 Nov 25.; Getting a Fair Share: Attitudes and Perceptions of Biobank StakeholdersConcerning the Fairness of Sample Sharing.; Colledge F, Elger B.	x		x
315	315. Eur J Hum Genet. 2015 Jul;23(7):893-900. doi: 10.1038/ejhg.2014.235. Epub 2014Nov 19.; BBMRI-ERIC as a resource for pharmaceutical and life science industries: thedevelopment of biobank-based Expert Centres.;	x		x
316	316. Methods Mol Biol. 2015;1247:43-60. doi: 10.1007/978-1-4939-2004-4_4.; Veterinary biobank facility: development and management for diagnostic andresearch purposes.; Lombardo T(1), Dotti S, Villa R, Cinotti S, Ferrari M.			x			x
317	317. Epidemiology. 2015 Jan;26(1):91-9. doi: 10.1097/EDE.0000000000000198.; Amniotic fluid phthalate levels and male fetal gonad function.; Jensen MS(1), Anand-Ivell R, N√∏rgaard-Pedersen B, J√∂nsson BA, Bonde JP, Hougaard DM, Cohen A, Lindh CH, Ivell R, Toft G.	x	x
318	318. Acta Oncol. 2015 Feb;54(2):217-23. doi: 10.3109/0284186X.2014.973613. Epub 2014Nov 10.; Common filaggrin gene mutations and risk of cervical cancer.; Bager P(1), Wohlfahrt J, S√∏rensen E, Ullum H, H√∏gdall CK, Palle C, Husemoen LL,	x	x
319	319. Neuropathol Appl Neurobiol. 2015 Dec;41(7):882-92. doi: 10.1111/nan.12194. Epub2015 May 2.; Diagnostic accuracy of behavioral variant frontotemporal dementia consortiumcriteria (FTDC) in a clinicopathological cohort.;	x	x
320	320. J Am Med Inform Assoc. 2015 Jan;22(1):65-75. doi: 10.1136/amiajnl-2013-002577.Epub 2014 Oct 31.; BiobankConnect: software to rapidly connect data elements for pooled analysisacross biobanks using ontological and lexical indexing.;	x		x
321	321. Public Health Genomics. 2015;18(1):26-39. doi: 10.1159/000366128. Epub 2014 Oct30.; Testing an online, dynamic consent portal for large population biobank research.; Thiel DB(1), Platt J, Platt T, King SB, Fisher N, Shelton R, Kardia SL.	x		x
322	322. J Genet Couns. 2015 Jun;24(3):428-32. doi: 10.1007/s10897-014-9781-9. Epub 2014Oct 29.; Ethical considerations in biobanks: how a public health ethics perspective sheds new light on old controversies.;	x		x
323	323. Acta Paediatr. 2015 Feb;104(2):e57-62. doi: 10.1111/apa.12835. Epub 2014 Nov 17.; Hormonal disturbances due to severe and mild forms of congenital adrenalhyperplasia are already detectable in neonatal life.; Faurschou S(1), Mouritsen A, Johannsen TH, Hougaard DM, Cohen A, Duno M, Juul A,	x	x
324	324. Int J Epidemiol. 2015 Jun;44(3):756-63. doi: 10.1093/ije/dyu201. Epub 2014 Oct22.; Cohort Profile: The Bissau HIV Cohort-a cohort of HIV-1, HIV-2 and co-infectedpatients.;	x		x
325	325. J Intern Med. 2015 Feb;277(2):188-200. doi: 10.1111/joim.12320.; An epidemiological perspective of personalized medicine: the Estonian experience.; Milani L(1), Leitsalu L, Metspalu A.;	x		x
326	326. Nucleic Acids Res. 2015 Jan;43(Database issue):D1158-62. doi:10.1093/nar/gku1008. Epub 2014 Oct 21.; The Biobanking Analysis Resource Catalogue (BARCdb): a new research tool for the analysis of biobank samples.;	x		x
327	327. Cytometry B Clin Cytom. 2015 Jan;88(1):40-9. doi: 10.1002/cyto.b.21192. Epub 2014Oct 20.; Stable phenotype of B-cell subsets following cryopreservation and thawing ofnormal human lymphocytes stored in a tissue biobank.;	x	x
328	328. J Proteomics. 2015 Jan 15;113:400-2.; Evaluation in pre-diagnosis samples discounts ICAM-1 and TIMP-1 as biomarkers forearlier diagnosis of pancreatic cancer.; Jenkinson C, Elliott V, Menon U, Apostolidou S, Fourkala OE, Gentry-Maharaj A,	x	x
329	329. Antioxid Redox Signal. 2015 Jan 20;22(3):275-9. doi: 10.1089/ars.2014.6069. Epub 2014 Nov 11.; Is SOD2 Ala16Val polymorphism associated with migraine with aura phenotype?; Palmirotta R(1), Barbanti P, De Marchis ML, Egeo G, Aurilia C, Fofi L, Ialongo C,	x	x
330	330. Anxiety Stress Coping. 2015;28(4):372-90. doi: 10.1080/10615806.2014.969720. Epub2014 Oct 30.; Early life adversity potentiates the effects of later life stress on cumulativephysiological dysregulation.;	x	x
331	331. J Genet Couns. 2015 Jun;24(3):491-502. doi: 10.1007/s10897-014-9768-6. Epub 2014 Sep 18.; Increasing participation in genomic research and biobanking throughcommunity-based capacity building.;	x		x
332	332. J Cancer Res Clin Oncol. 2015 Feb;141(2):369-80. doi: 10.1007/s00432-014-1817-x. Epub 2014 Sep 13.; Protein deep sequencing applied to biobank samples from patients with pancreatic cancer.;	x	x
333	333. J Hum Nutr Diet. 2015 Dec;28(6):646-58. doi: 10.1111/jhn.12272. Epub 2014 Sep 11.; Validation of fatty acid intakes estimated by a food frequency questionnaireusing erythrocyte fatty acid profiling in the Montreal Heart Institute Biobank.; Turcot V(1,)(2), Brunet J(1), Daneault C(1), Tardif JC(1,)(2), Des Rosiers	x	x
334	334. Biol Psychiatry. 2015 Mar 15;77(6):548-55. doi: 10.1016/j.biopsych.2014.07.013.Epub 2014 Jul 22.; Neonatal levels of inflammatory markers and later risk of schizophrenia.; Nielsen PR(1), Agerbo E(2), Skogstrand K(3), Hougaard DM(3), Meyer U(4),	x	x
335	335. Genet Med. 2015 Mar;17(3):226-33. doi: 10.1038/gim.2014.102. Epub 2014 Aug 21.; Informed consent for biobanking: consensus-based guidelines for adequatecomprehension.; Beskow LM(1), Dombeck CB(2), Thompson CP(2), Watson-Ormond JK(2), Weinfurt KP(3).	x		x
336	336. Int J Stroke. 2015 Jan;10(1):120-2. doi: 10.1111/ijs.12359. Epub 2014 Aug 17.; The Dutch String-of-Pearls Stroke Study: protocol of a large prospectivemulticenter genetic cohort study.; Nederkoorn PJ(1), van Dijk EJ, Koudstaal PJ, Luijckx GJ, van Oostenbrugge RJ,	x		x
337	337. Public Health Genomics. 2015;18(1):1-10. doi: 10.1159/000364993. Epub 2014 Jul25.; Extending the surrogacy analogy: applying the advance directive model tobiobanks.;	x		x
338	338. Ann Hum Biol. 2015 Mar;42(2):143-9. doi: 10.3109/03014460.2014.932009. Epub 2014 Jul 10.; Leg length is associated with lower values of inflammatory markers in olderChinese: The Guangzhou Biobank Cohort Study.;	x	x
339	339. Age Ageing. 2015 Jan;44(1):65-71. doi: 10.1093/ageing/afu088. Epub 2014 Jul 8.; Glycaemia is associated with cognitive impairment in older adults: the Guangzhou Biobank Cohort Study.; Jagielski AC(1), Jiang CQ(2), Xu L(3), Taheri S(4), Zhang WS(2), Cheng KK(5), Lam	x	x
340	340. Cell Tissue Bank. 2015 Jun;16(2):283-6. doi: 10.1007/s10561-014-9460-y. Epub 2014Jul 2.; Assessment of a tumor bank: a thirty years experience of the University of Siena (Italy).;	x		x
341	341. Oral Dis. 2015 Jan;21(1):e62-9. doi: 10.1111/odi.12267. Epub 2014 Aug 7.; Establishing and managing a periodontal biobank for research: the sharing ofexperience.; Vaithilingam RD(1), Safii SH, Baharuddin NA, Karen-Ng LP, Saub R, Ariffin F,	x		x
342	342. Cell Tissue Bank. 2015 Jun;16(2):271-81. doi: 10.1007/s10561-014-9459-4. Epub2014 Jun 15.; Establishment and maintenance of a standardized glioma tissue bank: Huashanexperience.;	x		x
343	343. J Med Ethics. 2015 Apr;41(4):322-6. doi: 10.1136/medethics-2013-101887. Epub 2014May 28.; Personal utility in genomic testing: is there such a thing?; Bunnik EM(1), Janssens AC(2), Schermer MH(1).	x		x
344	344. Environ Sci Pollut Res Int. 2015 Feb;22(3):1631-4. doi:10.1007/s11356-014-2925-5. Epub 2014 Apr 30.; Combining chemical and biological endpoints, a major challenge for twenty-firstcentury's environmental specimen banks.;			x	x
345	345. Cell Tissue Bank. 2015 Mar;16(1):27-34. doi: 10.1007/s10561-014-9444-y. Epub 2014Apr 9.; Adding value to rare tissue samples donated to biobanks: characterisation ofbreast tissue and primary cell cultures obtained from a female-to-maletransgender patient.	x		x
346	346. Eur J Hum Genet. 2015 Jan;23(1):22-8. doi: 10.1038/ejhg.2014.45. Epub 2014 Apr 9.; Toward a common language for biobanking.; Fransson MN(1), Rial-Sebbag E(2), Brochhausen M(3), Litton JE(4).;			x	x
347	347. J Med Ethics. 2015 Mar;41(3):258-62. doi: 10.1136/medethics-2013-101828. Epub2014 Feb 25.; One Health and paradigms of public biobanking.; Capps B(1), Lederman Z(1).			x	x
348	348. Int J Epidemiol. 2015 Aug;44(4):1137-47. doi: 10.1093/ije/dyt268. Epub 2014 Feb11.; Cohort Profile: Estonian Biobank of the Estonian Genome Center, University ofTartu.;	x		x
349	349. Pathobiology. 2014;81(5-6):304-8. doi: 10.1159/000362091. Epub 2015 Mar 16.; Paediatric biobanks: opinions, feelings and attitudes of parents towards thespecimen donation of their sick children to a hypothetical biobank.; Salvaterra E(1), Locatelli F, Strazzer S, Borgatti R, D'angelo G, Lenzi L.	x		x
350	350. Pathobiology. 2014;81(5-6):286-97. doi: 10.1159/000362796. Epub 2015 Mar 16.; Implementation of a cost-accounting model in a biobank: practical implications.; Gonzalez-Sanchez MB(1), Lopez-Valeiras E, Garc√≠a-Montero AC.;			x	x
351	351. Pathobiology. 2014;81(5-6):276-85. doi: 10.1159/000357527. Epub 2015 Mar 16.; Population biobanking and international collaboration.; Zawati MH(1), Knoppers B, Thorogood A.;	x		x
352	352. Pathobiology. 2014;81(5-6):252-60. doi: 10.1159/000362093. Epub 2015 Mar 16.; Infrastructure and facilities for human biobanking in low- and middle-incomecountries: a situation analysis.; Mendy M(1), Caboux E, Sylla BS, Dillner J, Chinquee J, Wild C; BCNet survey	x		x
353	353. Pathobiology. 2014;81(5-6):231-6. doi: 10.1159/000358492. Epub 2015 Mar 16.; The challenge for a European network of biobanks for rare diseases taken up byRD-Connect.; Monaco L(1), Crimi M, Wang CM.	x		x
354	354. Brief Bioinform. 2015 Jan;16(1):39-44. doi: 10.1093/bib/bbt066. Epub 2013 Sep 5.; RegScan: a GWAS tool for quick estimation of allele effects on continuous traits and their combinations.; Haller T, Kals M, Esko T, M√§gi R, Fischer K.				x

## Sheet: Biobanking
Number in results file	Reference	Human biobanked samples included in the study or human biobanks are focus - the term 'medical' and 'clinical' was assumed to imply human medical research	Medical focus (including studies that assess accuracy of biobank data)	Focus on biobank itself (incl. protocols, software for biobanking, legal matters, donor preferences and set up of cohort studies)	Sample source not clear	Animal biobank
1	1. Technol Health Care. 2015 Dec 21. [Epub ahead of print]; A contribution for cost models in biobanking.; Huttin C(1,)(2), Stubbs A(3).;	x		x
2	2. J Virol Methods. 2015 Dec 23. pii: S0166-0934(15)00393-6. doi:10.1016/j.jviromet.2015.12.010. [Epub ahead of print]; Long-term storage and safe retrieval of human papillomavirus DNA using FTA elute cards.;	x		x
3	3. J Law Med Ethics. 2015 Dec;43(4):714-25. doi: 10.1111/jlme.12314.; Biobanking and Privacy Law in Brazil.; Dallari SG(1), Castellaro FA(2), Guerriero IC(3).;	x		x
4	4. J Law Med Ethics. 2015 Dec;43(4):690-702. doi: 10.1111/jlme.12312.; International Guidelines for Privacy in Genomic Biobanking (or the UnexpectedVirtue of Pluralism).; Thorogood A(1), Zawati MH(2).	x		x
5	5. Tissue Eng Part C Methods. 2015 Dec 24. [Epub ahead of print]; Prevention of Osmotic Injury to Human Umbilical Vein Endothelial Cells forBiopreservation: A first step towards biobanking of endothelial cells forvascular tissue engineering.;	x		x
6	6. Monash Bioeth Rev. 2015 Dec 23. [Epub ahead of print]; Human embryos and eggs: from long-term storage to biobanking.; Baylis F(1), Widdows H(2).;	x		x
7	7. Biopreserv Biobank. 2015 Dec;13(6):452-3. doi: 10.1089/bio.2015.29041.kf.; Report on Status of ISO276/WG2 on Biobanks and Bioresources: InternationalStandards for Biobanking.; Furuta K(1), Schacter B(2).			x	x
8	8. Biopreserv Biobank. 2015 Dec;13(6):387-95. doi: 10.1089/bio.2015.29042.ahc.; Addressing the Challenge of Financial Sustainability in Biobanking.; Campos AH(1), Schreeder M(2), Parry-Jones A(3), Abdelhafiz AS(4,)(5), LarsonD(6), Pruetz B(6), Geddes T(6), Salman A(7), Lazaris A.	x		x
9	9. Regen Med. 2016 Jan;11(1):73-9. doi: 10.2217/rme.15.66. Epub 2015 Dec 18.; Traceability in stem cell research: from participant sample to inducedpluripotent stem cell and back.; Morrison M(1), Moraia LB(1), Steele JC(2).	x		x
10	10. Reprod Fertil Dev. 2015 Dec 18. doi: 10.1071/RD15399. [Epub ahead of print]; Biobanking genetic resources: challenges and implementation at the USDA National Animal Germplasm Program.; Purdy PH, Wilson CS, Spiller SF, Blackburn HD.			x		x
11	11. Stem Cell Reports. 2015 Dec 8;5(6):1171-82. doi: 10.1016/j.stemcr.2015.10.008.Epub 2015 Nov 19.; FGF, Insulin, and SMAD Signaling Cooperate for Avian Primordial Germ CellSelf-Renewal.;					x
12	12. Endocrinology. 2015 Dec 11:en20151562. [Epub ahead of print]; Research-focused isolation of human islets from donors with and without diabetes at the Alberta Diabetes Institute IsletCore.; Lyon J(1), Manning Fox JE(1,)(2), Spigelman AF(2), Kim R(2), Smith N(2), O'Gorman	x	x
13	13. J Med Ethics. 2015 Dec 7. pii: medethics-2015-102796. doi:10.1136/medethics-2015-102796. [Epub ahead of print]; Obtaining informed consent for genomics research in Africa: analysis of H3Africa consent documents.;	x		x
14	14. Neurol Clin Pract. 2015 Oct;5(5):419-429.; Quality improvement and practice-based research in neurology using the electronicmedical record.; Maraganore DM(1), Frigerio R(1), Kazmi N(1), Meyers SL(1), Sefa M(1), Walters	x	x
15	15. Sci Eng Ethics. 2015 Nov 7. [Epub ahead of print]; Information and Communication Technologies, Genes, and Peer-Production ofKnowledge to Empower Citizens' Health.; Biggeri A(1,)(2), Tallacchini M(3).	x		x
16	16. Best Pract Res Clin Obstet Gynaecol. 2015 Sep 10. pii: S1521-6934(15)00158-3.doi: 10.1016/j.bpobgyn.2015.08.014. [Epub ahead of print]; Placental stem cells.; Antoniadou E(1), David AL(2).	x	x
17	17. Cancer Genomics Proteomics. 2015 11-12;12(6):291-299.; Ensuring Sample Quality for Biomarker Discovery Studies - Use of ICT Tools toTrace Biosample Life-cycle.; Riondino S(1), Ferroni P(2), Spila A(3), Alessandroni J(3), D'Alessandro R(3),	x		x
18	18. Dis Esophagus. 2015 Nov 6. doi: 10.1111/dote.12430. [Epub ahead of print]; Biobanking of fresh-frozen endoscopic biopsy specimens from esophagealadenocarcinoma.; Stiekema J(1), Cats A(2), Boot H(2), Langers AM(3), Balague Ponz O(4), van	x		x
19	19. BMC Cancer. 2015 Nov 4;15:842. doi: 10.1186/s12885-015-1801-0.; From prospective biobanking to precision medicine: BIO-RAIDs - an EU studyprotocol in cervical cancer.; Ngo C(1,)(2), Samuels S(3), Bagrintseva K(1), Slocker A(4), Hupé	x		x
20	20. Annu Rev Pharmacol Toxicol. 2016 Jan 6;56:211-28. doi:10.1146/annurev-pharmtox-010715-103246. Epub 2015 Oct 22.; Biobanking Comes of Age: The Transition to Biospecimen Science.; Vaught J(1,)(2).	x		x	x
21	21. BMC Geriatr. 2015 Oct 21;15:130. doi: 10.1186/s12877-015-0122-0.; The German AugUR study: study protocol of a prospective study to investigatechronic diseases in the elderly.; Stark K(1), Olden M(2), Brandl C(3,)(4,)(5), Dietl A(6,)(7), Zimmermann ME(8),	x		x
22	22. Mil Med. 2015 Oct;180(10 Suppl):34-48. doi: 10.7205/MILMED-D-15-00050.; Overview of 'Omics Technologies for Military Occupational Health Surveillance andMedicine.; Bradburne C(1), Graham D(2), Kingston HM(3), Brenner R(4), Pamuku M(5), Carruth	x		x
23	23. Sci Rep. 2015 Oct 6;5:14495. doi: 10.1038/srep14495.; Biobanking of patient and patient-derived xenograft ovarian tumour tissue:efficient preservation with low and high fetal calf serum based methods.; Alkema NG(1), Tomar T(1), Duiker EW(2), Jan Meersma G(1), Klip H(1), van der Zee	x		x
24	24. Adv Exp Med Biol. 2015;864:157-63. doi: 10.1007/978-3-319-20579-3_12.; Nursing and Biobanking.; Sanner J(1), Yu E(2), Nomie K(3).;	x		x
25	25. Adv Exp Med Biol. 2015;864:125-40. doi: 10.1007/978-3-319-20579-3_10.; China Biobanking.; Zhang Y(1), Li Q(2), Wang X(2), Zhou X(2).;	x		x
26	26. Adv Exp Med Biol. 2015;864:95-114. doi: 10.1007/978-3-319-20579-3_8.; Biobanking in the Twenty-First Century: Driving Population Metrics intoBiobanking Quality.; Roberts JN(1), Karvonen C(2), Graham K(3), Weinfeld M(4), Joy AA(5), Koebel M(6),	x		x
27	27. Adv Exp Med Biol. 2015;864:37-53. doi: 10.1007/978-3-319-20579-3_4.; Biobanking: The Future of Cell Preservation Strategies.; Baust JM(1,)(2,)(3), Corwin WL(4,)(5), VanBuskirk R(6,)(7,)(8), Baust JG(9,)(10).;	x		x
28	28. Adv Exp Med Biol. 2015;864:1-9. doi: 10.1007/978-3-319-20579-3_1.; Integration, Networking, and Global Biobanking in the Age of New Biology.; Karimi-Busheri F(1,)(2), Rasouli-Nia A(3).;	x		x
29	29. BMC Public Health. 2015 Sep 21;15:934. doi: 10.1186/s12889-015-2255-7.; LucKi Birth Cohort Study: rationale and design.; de Korte-de Boer D(1), Mommers M(2), Creemers HM(3), Dompeling E(4), Feron FJ(5),Gielkens-Sijstermans CM(6), Jaminon M(7), Mujakovic S(8), van Schayck OC(9),	x		x
30	30. J Empir Res Hum Res Ethics. 2015 Oct;10(4):347-59. doi: 10.1177/1556264615604521.; All in the Blood: A Review of Aboriginal Australians' Cultural Beliefs AboutBlood and Implications for Biospecimen Research.; Kowal E(1), Greenwood A(2), McWhirter RE(3).	x		x
31	31. Scand Cardiovasc J. 2015;49(6):308-15. doi: 10.3109/14017431.2015.1086813. Epub2015 Sep 12.; Heart and Brain Interactions the Akershus Cardiac Examination (ACE) 1950 StudyDesign.;	x		x
32	32. IRB. 2015 Mar-Apr;37(2):8-13.; Biobanking Research and Human Subjects Protections: Perspectives of IRB Leaders.; Rothwell E, Maschke KJ, Botkin JR, Goldenberg A, Murray TH, Rivera SM.;	x		x
33	33. World J Stem Cells. 2015 Aug 26;7(7):1010-21. doi: 10.4252/wjsc.v7.i7.1010.; Allogenic banking of dental pulp stem cells for innovative therapeutics.; Collart-Dutilleul PY(1), Chaubron F(1), De Vos J(1), Cuisinier FJ(1).;	x		x
34	34. J Biomed Inform. 2015 Aug 29. pii: S1532-0464(15)00188-4. doi:10.1016/j.jbi.2015.08.020. [Epub ahead of print]; caTissue suite to OpenSpecimen: Developing an extensible, open source, web-based biobanking management system.;			x	x
35	35. Neuroepidemiology. 2015;45(2):73-82. doi: 10.1159/000437372. Epub 2015 Aug 19.; Phenotyping Stroke in Sub-Saharan Africa: Stroke Investigative Research andEducation Network (SIREN) Phenomics Protocol.; Akpalu A(1), Sarfo FS, Ovbiagele B, Akinyemi R, Gebregziabher M, Obiako R,	x		x
36	36. Biopreserv Biobank. 2015 Aug;13(4):229-30. doi: 10.1089/bio.2015.29013.pm.; Following up on ISBER 2015: Call for Environmental Biobanking Papers.; Mullins P(1), Pugh R(2), Vaught J(3).;			x	x
37	37. Virchows Arch. 2015 Aug 14. [Epub ahead of print]; Challenges for quality management in implementation, maintenance, andsustainability of research tissue biobanks.; Schmitt S(1), Kynast K, Schirmacher P, Herpel E.	x		x
38	38. J Health Serv Res Policy. 2015 Aug 5. pii: 1355819615599014. [Epub ahead ofprint]; 'Biohoarding': treasures not seen, stories not told.; Catchpoole D(1).			x	x
39	39. Life Sci Soc Policy. 2015;11:7. doi: 10.1186/s40504-015-0025-z. Epub 2015 Aug 6.; Governing the research-care divide in clinical biobanking: Dutch perspectives.; Boeckhout M(1), Douglas CM.;	x		x
40	40. Prog Community Health Partnersh. 2015;9 Suppl:51-9. doi: 10.1353/cpr.2015.0024.; Introducing Biospecimen Science to Communities: Tools from Two Cities.; Meade CD, Rodriguez EM, Arevalo M, Luque JS, Harris N, San Miguel G, Gwede CK,Erwin DO.	x		x
41	41. Life Sci Soc Policy. 2015;11:5. doi: 10.1186/s40504-015-0024-0. Epub 2015 Jul 21.; Constructing populations in biobanking.; Tupasela A(1), Snell K, Cañada JA.;	x		x
42	42. BMJ Open. 2015 Jul 1;5(7):e008157. doi: 10.1136/bmjopen-2015-008157.; Rationale and design of three observational, prospective cohort studies includingbiobanking to evaluate and improve diagnostics, management strategies and riskstratification in venous thromboembolism: the VTEval Project.;	x		x
43	43. Histopathology. 2016 Feb;68(3):411-21. doi: 10.1111/his.12758. Epub 2015 Aug 12.; Biobanking multifocal breast carcinomas: sample adequacy with regard to histologyand DNA content.; Pekar G(1), Davies H(2), Lukacs AP(1), Forsberg L(2), Hellberg D(3), Dumanski	x		x
44	44. Health Expect. 2015 Jun 12. doi: 10.1111/hex.12376. [Epub ahead of print]; Biosamples as gifts? How participants in biobanking projects talk about donation.; Locock L(1,)(2), Boylan AM(1).;	x		x
45	45. J Community Genet. 2015 Jul;6(3):295-9. doi: 10.1007/s12687-015-0242-4. Epub 2015Jun 13.; Genetic information and biobanking: a Brazilian perspective on biological andbiographical issues.;	x		x
46	46. Biopreserv Biobank. 2015 Jun;13(3):183-94. doi: 10.1089/bio.2014.0105.; Quality management of biorepositories.; Grizzle WE(1,)(2), Gunter EW(3), Sexton KC(1), Bell WC(1,)(2).;	x		x
47	47. Biopreserv Biobank. 2015 Jun;13(3):172-7. doi: 10.1089/bio.2014.0061.; The importance of biobanking in cancer research.; Castillo-Pelayo T(1), Babinszky S(1), LeBlanc J(1), Watson PH(1,)(2).;	x		x
48	48. J Neurooncol. 2015 Sep;124(2):157-64. doi: 10.1007/s11060-015-1832-z. Epub 2015Jun 2.; Ex vivo confocal microscopy imaging to identify tumor tissue on freshly removedbrain sample.;	x		x
49	49. Stem Cells Transl Med. 2015 Aug;4(8):868-72. doi: 10.5966/sctm.2015-0061. Epub2015 Jun 1.; Biobanking of Human Retinas: The Next Big Leap for Eye Banks?; Lužnik Z(1), Parekh M(2), Bertolin M(2), Griffoni C(2), Ponzin D(2), Ferrari	x		x
50	50. Arch Pathol Lab Med. 2015 Jun;139(6):812-8. doi: 10.5858/arpa.2014-0261-RA.; Biobanking in genomic medicine.; Zhou JH(1), Sahin AA, Myers JN.;	x		x
51	51. Clin Chem. 2015 Jul;61(7):914-34. doi: 10.1373/clinchem.2014.228783. Epub 2015May 15.; Preanalytical variables affecting the integrity of human biospecimens inbiobanking.;	x		x
52	52. Asian J Androl. 2015 Jul-Aug;17(4):640-5. doi: 10.4103/1008-682X.153849.; Biobanking efforts and new advances in male fertility preservation for rare and endangered species.; Comizzoli P(1).			x		x
53	53. BMC Med Ethics. 2015 May 8;16:32. doi: 10.1186/s12910-015-0020-1.; IRB practices and policies regarding the secondary research use of biospecimens.; Goldenberg AJ(1), Maschke KJ(2), Joffe S(3), Botkin JR(4), Rothwell E(5), Murray TH(6,)(7), Anderson R(8), Deming N(9), Rosenthal BF(10), Rivera SM(11).	x		x
54	54. Diabetologia. 2015 Jul;58(7):1503-12. doi: 10.1007/s00125-015-3598-4. Epub 2015May 1.; Human islet function following 20 years of cryogenic biobanking.; Manning Fox JE(1), Lyon J, Dai XQ, Wright RC, Hayward J, van de Bunt M, Kin T,	x		x
55	55. Indian J Med Ethics. 2015 Apr-Jun;12(2):68-77.; Listening to the voices of the general public in India on biomedical research - anexploratory study.; Vaz M(1), Vaz M(2), Srinivasan K(3).	x		x
56	56. J Eval Clin Pract. 2015 Oct;21(5):798-801. doi: 10.1111/jep.12374. Epub 2015 Apr 22.; Trust and distrust between patient and doctor.; Hawley K(1).	x		x
57	57. BMC Nephrol. 2015 Feb 18;16:22. doi: 10.1186/s12882-015-0002-z.; Rationale, design and objectives of ARegPKD, a European ARPKD registry study.; Ebner K(1), Feldkoetter M(2), Ariceta G(3), Bergmann C(4,)(5), Buettner R(6),Doyon A(7), Duzova A(8), Goebel H(9), Haffner D(10), Hero B(11), Hoppe B(12),	x		x
58	58. Genet Med. 2016 Jan;18(1):82-8. doi: 10.1038/gim.2015.38. Epub 2015 Apr 9.; Family decision maker perspectives on the return of genetic results in biobankingresearch.; Siminoff LA(1), Traino HM(1), Mosavel M(2), Barker L(2), Gudger G(2), Undale	x		x
59	59. Dis Esophagus. 2015 Mar 30. doi: 10.1111/dote.12347. [Epub ahead of print]; Esophageal and Gastric Cancer Pearl: a nationwide clinical biobanking project in the Netherlands.; Haverkamp L(1), Parry K(1), van Berge Henegouwen MI(2), van Laarhoven HW(3),	x		x
60	60. J Cancer Educ. 2015 Dec;30(4):792-8. doi: 10.1007/s13187-015-0818-z.; The Development of a Communication Tool to Facilitate the Cancer TrialRecruitment Process and Increase Research Literacy among UnderrepresentedPopulations.;	x		x
61	61. Indian J Med Paediatr Oncol. 2015 Jan-Mar;36(1):1-2. doi:10.4103/0971-5851.151767.; Biobanking in the era of precision oncology.; Saini KS(1), Saini ML(2), Marbaix E(2).	x		x
62	62. Biomed Res Int. 2015;2015:254076. doi: 10.1155/2015/254076. Epub 2015 Jan 31.; Metabolomic profiling in perinatal asphyxia: a promising new field.; Denihan NM(1), Boylan GB(1), Murray DM(1).;	x		x
63	63. J Cancer Educ. 2015 Mar 17. [Epub ahead of print]; A Web-Based Platform for Educating Researchers About Bioethics and Biobanking.; Sehovic I(1), Gwede CK, Meade CD, Sodeke S, Pentz R, Quinn GP.;	x		x
64	64. J Urol. 2015 Mar;193(3):898. doi: 10.1016/j.juro.2014.11.029. Epub 2014 Nov 15.; Re: Long-term urine biobanking: storage stability of clinical chemical parametersunder moderate freezing conditions without use of preservatives.; Assimos DG.	x		x
65	65. Genet Med. 2015 Dec;17(12):949-57. doi: 10.1038/gim.2015.8. Epub 2015 Mar 12.; Stakeholder engagement in policy development: challenges and opportunities forhuman genomics.; Lemke AA(1), Harris-Wai JN(2,)(3).	x		x
66	66. Clin Biochem. 2015 May;48(7-8):534-7. doi: 10.1016/j.clinbiochem.2015.02.004.Epub 2015 Feb 16.; The effect of haemolysis on the metabolomic profile of umbilical cord blood.; Denihan NM(1), Walsh BH(2), Reinke SN(3), Sykes BD(4), Mandal R(5), Wishart	x		x
67	67. Biopreserv Biobank. 2015 Feb;13(1):13-9. doi: 10.1089/bio.2014.0094.; Biostorage and quality control for human peripheral blood leukocytes.; Zhou J(1), Wu J, Zhao X, Shen W, Liu X, Xu C, Jin H.;	x		x
68	68. Biopreserv Biobank. 2015 Feb;13(1):4-7. doi: 10.1089/bio.2014.0096.; Chinese biobanking initiatives.; Gan R(1), Wang H, Song Y, Fan J, Xiong Y.;	x		x
69	69. Biopreserv Biobank. 2015 Feb;13(1):2-3. doi: 10.1089/bio.2014.0098.; Turning point: biobanking in China and the future of translational research.; Song Y(1), Wang P, Yu G, Gan R.;			x	x
70	70. Biopreserv Biobank. 2015 Feb;13(1):1. doi: 10.1089/bio.2015.1311.; Biobanking in China.; Vaught J(1).;			x	x
71	71. J Pers Med. 2015 Feb 3;5(1):3-21. doi: 10.3390/jpm5010003.; Public trust in health information sharing: implications for biobanking andelectronic health record systems.; Platt J(1,)(2), Kardia S(3).	x		x
72	72. Curr Opin Oncol. 2015 Mar;27(2):125-7. doi: 10.1097/CCO.0000000000000168.; Curing advanced melanoma by 2025.; Dummer R(1), Goldinger SM, Paulitschke V, Levesque MP.;	x		x
73	73. Arch Pathol Lab Med. 2015 Feb;139(2):165-70. doi: 10.5858/arpa.2013-0561-CP.; Ordo ab Chao: framework for an integrated disease report.; de Baca ME(1), Arnaout R, Brodsky V, Birdsong GG.;	x		x
74	74. Stem Cells Transl Med. 2015 Feb;4(2):130-5. doi: 10.5966/sctm.2014-0254. Epub2015 Jan 9.; Manufacturing road map for tissue engineering and regenerative medicinetechnologies.;	x		x
75	75. Ann Surg Oncol. 2016 Jan;23(1):297-304. doi: 10.1245/s10434-014-4327-9. Epub 2015Jan 8.; Effect of Duration of Ex Vivo Ischemia Time and Storage Period on RNA Quality in Biobanked Human Renal Cell Carcinoma Tissue.;	x		x
76	76. Eur J Hum Genet. 2015 Sep;23(9):1116-23. doi: 10.1038/ejhg.2014.272. Epub 2014Dec 24.; The EuroBioBank Network: 10 years of hands-on experience of collaborative,transnational biobanking for rare diseases.;	x		x
77	77. Cancer Cytopathol. 2015 Mar;123(3):152-61. doi: 10.1002/cncy.21505. Epub 2014 Dec18.; Biospecimen repositories and cytopathology.; Krishnamurthy S(1).	x		x
78	78. Inflamm Bowel Dis. 2015 Jan;21(1):132-8. doi: 10.1097/MIB.0000000000000263.; Perceptions of patients with inflammatory bowel diseases on biobanking.; Long MD(1), Cadigan RJ, Cook SF, Haldeman K, Kuczynski K, Sandler RS, Martin CF, Chen W, Kappelman MD.	x		x
79	79. Pathology. 2015 Jan;47(1):4-6. doi: 10.1097/PAT.0000000000000185.; Institutional biobanking: an integral part of contemporary pathology practice.; Scott GM(1), Hettiaratchi A, Salisbury E, Ward RL, Hawkins NJ.;	x		x
80	80. Environ Res. 2015 Jan;136:363-72. doi: 10.1016/j.envres.2014.10.001. Epub 2014Nov 25.; Communicating results in post-Belmont era biomonitoring studies: lessons fromgenetics and neuroimaging research.;	x		x
81	81. Paediatr Perinat Epidemiol. 2015 Jan;29(1):84-92. doi: 10.1111/ppe.12161. Epub2014 Nov 18.; The Canadian healthy infant longitudinal development birth cohort study:biological samples and biobanking.;	x		x
82	82. Bone Marrow Transplant. 2015 Feb;50(2):173-80. doi: 10.1038/bmt.2014.251. Epub2014 Nov 10.; SCT for severe autoimmune diseases: consensus guidelines of the European Society for Blood and Marrow Transplantation for immune monitoring and biobanking.;	x		x
83	83. Eur J Hum Genet. 2015 Jun;23(6):736-8. doi: 10.1038/ejhg.2014.186. Epub 2014 Sep 17.; Rethinking biobanking and translational medicine in the Netherlands: how the research process stands to matter for patient care.;	x		x
84	84. Eur J Hum Genet. 2015 May;23(5):569-74. doi: 10.1038/ejhg.2014.143. Epub 2014 Jul30.; Scientists' perspectives on consent in the context of biobanking research.; Master Z(1), Campo-Engelstein L(2), Caulfield T(3).	x		x
85	85. Eur J Hum Genet. 2015 Feb;23(2):141-6. doi: 10.1038/ejhg.2014.71. Epub 2014 May7.; Dynamic consent: a patient interface for twenty-first century research networks.; Kaye J(1), Whitley EA(2), Lund D(3), Morrison M(1), Teare H(1), Melham K(1).	x		x
86	86. Pathobiology. 2014;81(5-6):245-51. doi: 10.1159/000369825. Epub 2015 Mar 16.; Biobanking trends, challenges, and opportunities.; Mackenzie F(1).;	x		x
87	87. Pathobiology. 2014;81(5-6):237-44. doi: 10.1159/000369886. Epub 2015 Mar 16.; The uniqueness of biobanks for neurological and psychiatric diseases: potentials and pitfalls.; Ravid R(1).	x		x
88	88. Pathobiology. 2014;81(5-6):229-30. doi: 10.1159/000371432. Epub 2015 Mar 16.; Biobanking.; Orfao A.;			x	x
89	89. Eur J Cancer. 2015 Jun;51(9):1018-27. doi: 10.1016/j.ejca.2013.10.007. Epub 2013 Nov 13.; A basis for translational cancer research on aetiology, pathogenesis andprognosis: Guideline for standardised and population-based linkages of biobanks to cancer registries.	x		x

## Sheet: Genebank
Number in results file	Reference	The term 'Genebank' erroneously used to refer to NCBI's Genbank	Plant gene bank	Animal gene bank
1	1. Trop Biomed. 2015 Jun;32(2):335-43.; Histopathological study and F1L gene sequence analysis of contagious ecthyma insmall ruminants of Shiraz suburb, Iran.; Davari SA(1), Sayyari M(1), Mohammadi A(1).	x
2	2. Plant Cell Rep. 2015 Dec 19. [Epub ahead of print]; In planta characterization of a tau class glutathione S-transferase gene fromJuglans regia (JrGSTTau1) involved in chilling tolerance.; Yang G(1), Xu Z(2), Peng S(1), Sun Y(1), Jia C(1), Zhai M(3).	x
3	3. Hortic Res. 2015 Nov 25;2:15056. doi: 10.1038/hortres.2015.56. eCollection 2015.; Developing single nucleotide polymorphism markers for the identification ofpineapple (Ananas comosus) germplasm.; Zhou L(1), Matsumoto T(2), Tan HW(3), Meinhardt LW(4), Mischke S(4), Wang B(5),		x
4	4. Rice (N Y). 2015 Dec;8(1):34. doi: 10.1186/s12284-015-0069-y. Epub 2015 Nov 25.; Allele mining and enhanced genetic recombination for rice breeding.; Leung H(1), Raghavan C(2), Zhou B(2), Oliva R(2), Choi IR(2), Lacorte V(2), JubayML(2), Cruz CV(2), Gregorio G(2), Singh RK(2), Ulat VJ(3), Borja FN(3), Mauleon		x
5	5. Physiol Mol Biol Plants. 2015 Oct;21(4):465-78. doi: 10.1007/s12298-015-0325-z.Epub 2015 Oct 13.; Identification and expression analyses of MYB and WRKY transcription factor genesin Papaver somniferum L.;	x
6	6. Sci Rep. 2015 Oct 26;5:15678. doi: 10.1038/srep15678.; Identification of novel alleles of the rice blast resistance gene Pi54.; Vasudevan K(1), Gruissem W(1), Bhullar NK(1).;		x
7	7. PLoS One. 2015 Sep 24;10(9):e0134663. doi: 10.1371/journal.pone.0134663.eCollection 2015.; Screening Genetic Resources of Capsicum Peppers in Their Primary Center ofDiversity in Bolivia and Peru.;		x
8	8. J Clin Virol. 2015 Sep;70:7-13. doi: 10.1016/j.jcv.2015.06.100. Epub 2015 Jun 27.; Molecular epidemiological analysis of Saffold cardiovirus genotype 3 from upperrespiratory infection patients in Taiwan.; Lin TL(1), Lin TH(1), Chiu SC(1), Huang YP(1), Ho CM(1), Lee CC(1), Wu HS(2), Lin	x
9	9. Berl Munch Tierarztl Wochenschr. 2015 Jul-Aug;128(7-8):310-4.; The occurrence of Anaplasma phagocyto- philum in wild bison from the BialowiezaPrimeval Forest in Eastern Poland.; Dzięgiel B, Adaszekl Ł, Krzysiak M, Skrzypczak M, Adaszek M, Furmaga B,	x
10	10. Thorac Cancer. 2015 Jul;6(4):469-74. doi: 10.1111/1759-7714.12215. Epub 2015 Jan 8.; Diagnostic value of protein chips constructed by lung-cancer-associated markersselected by the T7 phage display library.;	x
11	11. Int J Biol Macromol. 2015 Nov;81:195-204. doi: 10.1016/j.ijbiomac.2015.07.058.Epub 2015 Jul 31.; The Arabian camel Camelus dromedarius heat shock protein 90α: cDNA cloning,characterization and expression.;	x
12	12. Zhongguo Zhong Yao Za Zhi. 2015 Mar;40(6):1066-70.; [Cloning and bioinformatics analysis of geranylgeranyl diphosphate synthase gene of Tripterygium wilfordii].; [Article in Chinese]	x
13	13. Ann Bot. 2015 Aug;116(2):247-59. doi: 10.1093/aob/mcv091. Epub 2015 Jul 1.; Increases in the longevity of desiccation-phase developing rice seeds: responseto high-temperature drying depends on harvest moisture content.; Whitehouse KJ(1), Hay FR(2), Ellis RH(3).		x
14	14. PLoS One. 2015 Jun 26;10(6):e0130151. doi: 10.1371/journal.pone.0130151.eCollection 2015.; Using Plant Functional Traits and Phylogenies to Understand Patterns of PlantCommunity Assembly in a Seasonal Tropical Forest in Lao PDR.;	x
15	15. Zhongguo Zhong Yao Za Zhi. 2015 Mar;40(5):847-52.; [Cloning and expression analysis of a acetyl-CoA U-acetyltransferase gene(TwAACT) from Tripterygium wilfordii].; [Article in Chinese]	x
16	16. PLoS One. 2015 May 14;10(5):e0126634. doi: 10.1371/journal.pone.0126634.eCollection 2015.; Indian plant germplasm on the global platter: an analysis.; Jacob SR(1), Tyagi V(2), Agrawal A(3), Chakrabarty SK(4), Tyagi RK(1).		x
17	17. Database (Oxford). 2015 May 7;2015:bav021. doi: 10.1093/database/bav021. Print2015.; GBIS: the information system of the German Genebank.; Oppermann M(1), Weise S(2), Dittmann C(2), Knüpffer H(2).		x
18	18. PLoS One. 2015 May 7;10(5):e0126319. doi: 10.1371/journal.pone.0126319.eCollection 2015.; Abnormal Localization and Tumor Suppressor Function of Epithelial Tissue-SpecificTranscription Factor ESE3 in Esophageal Squamous Cell Carcinoma.;	x
19	19. BMC Public Health. 2015 Feb 10;15:120. doi: 10.1186/s12889-015-1489-8.; Low prevalence of the transmitted HIV-1 drug resistance among newly diagnosedHIV-1 individuals in Jiangsu Province, China during 2009-2011.; Guo H(1), Xu X(2), Hu H(3), Zhou Y(4), Yang H(5), Qiu T(6), Fu G(7), Huan X(8).	x
20	20. Cell J. 2015 Spring;17(1):83-8. Epub 2015 Apr 8.; Novel +90G>A Intronic Polymorphism of CYP2D6.; Modaresi-Nejad M(1), Shiva M(2), Afsharian P(3).;	x
21	21. Mitochondrial DNA. 2015 Mar 27:1-4. [Epub ahead of print]; Numts: an impediment to DNA barcoding of Polyclinids, Tunicata.; Ahmed NS(1), Jaffar Ali HA.;	x
22	22. Mol Ecol Resour. 2015 Sep;15(5):1091-101. doi: 10.1111/1755-0998.12379. Epub 2015Feb 21.; High-throughput genotyping for species identification and diversity assessment ingermplasm collections.;		x
23	23. Mitochondrial DNA. 2015 Jan 28:1-3. [Epub ahead of print]; Complete mitochondrial genome of the beaubrummel Damselfish, Stegastes flavilatus(Pisces: Perciformes, Pomacentridae).; León-Pech MG(1), Castillo-Páez AY, Bisbal-Pardo CI, Rocha-Olivares A, Del	x
24	24. Anim Biotechnol. 2015;26(2):120-9. doi: 10.1080/10495398.2013.877022.; Molecular cloning, sequence, and phylogenetic analysis of T helper 1 cytokines ofPashmina goats.; Shebannavar S(1), Rasool T.	x
25	25. Heredity (Edinb). 2015 Feb;114(2):195-206. doi: 10.1038/hdy.2014.83. Epub 2014Sep 17.; Farmers without borders-genetic structuring in century old barley (Hordeumvulgare).;		x
26	26. Plant Biotechnol J. 2015 Feb;13(2):188-99. doi: 10.1111/pbi.12245. Epub 2014 Sep 9.; A novel noninvasive procedure for high-throughput screening of major seed traits.; Rolletschek H(1), Fuchs J, Friedel S, Börner A, Todt H, Jakob PM, Borisjuk L.		x
27	27. Mitochondrial DNA. 2015;26(6):959-60. doi: 10.3109/19401736.2013.865175. Epub2014 Jan 10.; The complete mitogenome of the common dolphinfish (Coryphaena hippurus).; Diaz-Jaimes P(1), Bayona-Vasquez N(2), Hinojosa-Alvarez S(2), Uribe-Alcocer M(1),	x

## Sheet: Gene bank
Number in results file	Reference	The term 'Genebank' erroneously used to refer to NCBI's Genbank	Plant gene bank	Microbial gene bank	Human gene bank	Animal gene bank
1	1. Asian Pac J Cancer Prev. 2015;16(18):8495-501.; Comparative Assessment of a Self-sampling Device and Gynecologist Sampling forCytology and HPV DNA Detection in a Rural and Low Resource Setting: MalaysianExperience.;	x
2	2. Nat Prod Commun. 2015 Oct;10(10):1699-702.; The Influence of Cultivars and Phenological Phases on the Accumulation ofNevadensin and Salvigenin in Basil (Ocimum basilicum).; Bernhardt B, Bernáth J, Gere A, Kókai Z, Komáromi B, Tavaszi-Sárosi S, Varga L,		x
3	3. Caspian J Intern Med. 2015 Fall;6(4):243-6.; Case series of rhinocerebral mucormycosis occurring in diabetic patients.; Mohammadi R(1), Meidani M(2), Mostafavizadeh K(2), Iraj B(3), Hamedani P(3),Sayedain SM(4), Mokhtari M(5).	x
4	4. Mol Ecol. 2015 Nov 26. doi: 10.1111/mec.13495. [Epub ahead of print]; Geography and end use drive the diversification of worldwide winter ryepopulations.; Parat F(1), Schwertfirm G(2), Rudolph U(2), Miedaner T(3), Korzun V(4), Bauer		x
5	5. Acta Inform Med. 2015 Aug;23(4):233-8. doi: 10.5455/aim.2015.23.233-238. Epub2015 Jul 30.; Inhibition on JAK-STAT3 Signaling Transduction Cascade Is Taken by BioactivePeptide Alpha-S2 Casein Protein from Goat Ethawah Breed Milk.;	x
6	6. Am J Transl Res. 2015 Jul 15;7(7):1260-70. eCollection 2015.; Expression, purification and characterization of Der f 27, a new allergen fromdermatophagoides farinae.; Lin J(1), Li M(1), Liu Y(2), Jiang C(1), Wu Y(1), Wang Y(1), Gao A(1), Liu Z(1),	x
7	7. Saudi J Biol Sci. 2015 Sep;22(5):591-9. doi: 10.1016/j.sjbs.2015.06.027. Epub2015 Jul 8.; Assessment of ISSR based molecular genetic diversity of Hassawi rice in SaudiArabia.;		x
8	8. Protein Pept Lett. 2015;22(9):844-52.; Expression, Purification and Immunological Characterization of Recombinant Shiga Toxin A Subunit.; Chauhan V, Chaudhary D, Rao MK, Dhaked RK(1).	x
9	9. Genet Mol Res. 2015 Jul 14;14(3):7782-92. doi: 10.4238/2015.July.14.4.; A new method to induce myasthenia gravis models and the protective effect ofsoluble decay accelerating factors.; Sun L(1), Xing L(2), Zhang GH(1), Pan SY(3).	x
10	10. PLoS One. 2015 Jul 15;10(7):e0132112. doi: 10.1371/journal.pone.0132112.eCollection 2015.; Exploring and Mobilizing the Gene Bank Biodiversity for Wheat Improvement.; Sehgal D(1), Vikram P(1), Sansaloni CP(1), Ortiz C(1), Pierre CS(1), Payne T(1),		x
11	11. Protein Pept Lett. 2015 Jul 7. [Epub ahead of print]; Expression, Purification and Immunological Characterization of Recombinant Shiga Toxin A Subunit.; Chauhan V, Chaudhary D, Rao MK, Dhaked RK(1).	x
12	12. Iran J Basic Med Sci. 2015 May;18(5):499-505.; Cloning, molecular analysis and epitopics prediction of a new chaperone GroELBrucella melitensis antigen.; Sekhavati MH(1), Heravi RM(1), Tahmoorespur M(1), Yousefi S(1), Abbassi-Daloii	x
13	13. Jundishapur J Microbiol. 2015 Apr 18;8(4):e16426. doi:10.5812/jjm.8(4)2015.16426. eCollection 2015.; Isolation and screening of lipolytic fungi from coastal waters of the southerncaspian sea (north of iran).;	x
14	14. World J Microbiol Biotechnol. 2015 Jul;31(7):1157-65. doi:10.1007/s11274-015-1865-7. Epub 2015 May 8.; Divergence in three newly identified Arthrospira species from Mexico.; Rout NP(1), Khandual S, Gutierrez-Mora A, Ibarra-Montoya JL, Vega-Valero G.	x
15	15. Microbiol Res. 2015 May;174:48-55. doi: 10.1016/j.micres.2015.03.009. Epub 2015Mar 21.; Isolation and identification of bacteria to improve the strength of concrete.; Krishnapriya S(1), Venkatesh Babu DL(2), G PA(3).			x
16	16. Parasitol Res. 2015 Jul;114(7):2587-97. doi: 10.1007/s00436-015-4463-6. Epub 2015Apr 30.; New records of species of Saemundssonia (Insecta: Phthiraptera: Philopteridae)infesting breeding terns in the Arabian Peninsula, with notes on their phylogeny and ecology.	x
17	17. Cytokine. 2015 Sep;75(1):186-96. doi: 10.1016/j.cyto.2015.03.012. Epub 2015 Apr15.; Expression and purification of buffalo interferon-tau and efficacy of recombinantbuffalo interferon-tau for in vitro embryo development.;	x
18	18. Genet Res Int. 2015;2015:431487. doi: 10.1155/2015/431487. Epub 2015 Mar 19.; Importance of genetic diversity assessment in crop plants and its recentadvances: an overview of its analytical perspectives.; Govindaraj M(1), Vetriventhan M(1), Srinivasan M(2).		x
19	19. Mol Biol Rep. 2015 Aug;42(8):1323-32. doi: 10.1007/s11033-015-3877-7. Epub 2015Apr 10.; Practical identification of human originated Lactobacillus species by amplifiedribosomal DNA restriction analysis (ARDRA) for probiotic use.;	x
20	20. Front Plant Sci. 2015 Mar 26;6:177. doi: 10.3389/fpls.2015.00177. eCollection2015.; Genetic diversity in tef [Eragrostis tef (Zucc.) Trotter].; Assefa K(1), Cannarozzi G(2), Girma D(3), Kamies R(4), Chanyalew S(1),		x
21	21. Iran Red Crescent Med J. 2014 Dec 27;17(1):e18247. doi: 10.5812/ircmj.18247.eCollection 2015.; Tumor necrosis factor-alpha polymorphism and susceptibility to multiple sclerosisin the Iranian population.;				x
22	22. Croat Med J. 2015 Feb;56(1):32-40.; Practical aspects of genetic identification of hallucinogenic and other poisonousmushrooms for clinical and forensic purposes.; Kowalczyk M(1), Sekuła A, Mleczko P, Olszowy Z, Kujawa A, Zubek S, Kupiec T.	x
23	23. PLoS One. 2015 Jan 23;10(1):e0116797. doi: 10.1371/journal.pone.0116797.eCollection 2015.; Simple and effective methods of freezing capercaillie (Tetrao urogallus L.)semen.;					x
24	24. J Environ Sci Health B. 2015;50(2):81-9. doi: 10.1080/03601234.2015.975596.; Biodegradation of endosulfan isomers and its metabolite endosulfate by twobiosurfactant producing bacterial strains of Bordetella petrii.; Odukkathil G(1), Vasudevan N.	x
25	25. J Agric Food Chem. 2015 Jan 22. [Epub ahead of print]; Grain Nutrient Composition of Maize (Zea mays L.) Drought-Tolerant Populations.; Ignjatovic-Micic D(1), Vancetovic J, Trbovic D, Dumanovic Z, Kostadinovic M,Bozinovic S.		x
26	26. Environ Monit Assess. 2015 Jan;187(1):4174. doi: 10.1007/s10661-014-4174-y. Epub 2014 Dec 13.; Selection and screening of microbial consortia for efficient and ecofriendlydegradation of plastic garbage collected from urban and rural areas of Bangalore,India.			x
27	27. Infect Genet Evol. 2015 Jan;29:82-90. doi: 10.1016/j.meegid.2014.11.003. Epub2014 Nov 7.; Molecular and phylogenetic characterization of multidrug resistant extendedspectrum beta-lactamase producing Escherichia coli isolated from poultry andcattle in Odisha, India.	x
28	28. Food Chem. 2015 Apr 1;172:852-61. doi: 10.1016/j.foodchem.2014.09.116. Epub 2014 Sep 30.; Identification and quantification of glucosinolate and flavonol compounds inrocket salad (Eruca sativa, Eruca vesicaria and Diplotaxis tenuifolia) by LC-MS: highlighting the potential for improving nutritional value of rocket crops.		x

## Sheet: overall
keyword search	total results	animal biobank
biobank	354	5
biobanking	89	3
genebank	27	0
gene bank	28	1
total	498	9
